# Supplementary material for: Physical Activity Induces Nucleus Accumbens Genes Expression Changes Preventing Chronic Pain Susceptibility Promoted by High-Fat Diet and Sedentary Behavior in Mice
Source: Front Neurosci. 2020 Jan 22;13:1453. doi: 10.3389/fnins.2019.01453 (PMC6987254; doi:10.3389/fnins.2019.01453)
Supplement: TABLE S1 — Differentially expressed genes. SED-HFD-PGE_vs_PA-HFD-PGE. [file Table_1.XLSX]

## Sheet: 22_AL3_SED.HFD.PGE_PA.HFD.PGE
	baseMean	log2FoldChange	lfcSE	stat	pvalue	padj
ENSMUSG00000023015	85.2928399536513	0.768818507425321	0.145467318358557	5.28516312873993	1.25592789116794e-07	0.00190084686328268
ENSMUSG00000027472	572.670076419153	-0.532590667432825	0.105163487499042	-5.06440666907018	4.09674280808307e-07	0.00290446074820813
ENSMUSG00000042323	270.773213118947	0.542232378126273	0.108464004941337	4.99919192933674	5.75710752865833e-07	0.00290446074820813
ENSMUSG00000074505	536.041234664953	0.607291182132298	0.124920691697355	4.86141386091249	1.16550295340632e-06	0.00440997179995116
ENSMUSG00000025608	167.496812600133	0.706123577051564	0.146926924740652	4.80595083779218	1.54017745511128e-06	0.00466211715662184
ENSMUSG00000041559	9.80721537159503	2.37796472637548	0.518621043243936	4.58516822129215	4.53621063802917e-06	0.00760762263754668
ENSMUSG00000034903	36.4475950321756	0.913319766353854	0.201793135853551	4.52601998819566	6.01048975388823e-06	0.00760762263754668
ENSMUSG00000046079	195.183153503132	0.786336532003705	0.175088168131395	4.49108892048948	7.08599577369796e-06	0.00760762263754668
ENSMUSG00000039737	210.200853192566	-0.640687202134445	0.142648096551256	-4.49138276376672	7.07622485147322e-06	0.00760762263754668
ENSMUSG00000025487	633.220111869368	-0.600348367440197	0.130626650710181	-4.59591028458794	4.30864070672846e-06	0.00760762263754668
ENSMUSG00000033105	170.469521829992	0.600489626464668	0.130559470185373	4.59935710226208	4.23796776523426e-06	0.00760762263754668
ENSMUSG00000016763	16.239735042723	2.06043141540608	0.445482700888754	4.62516594088938	3.74298614918261e-06	0.00760762263754668
ENSMUSG00000071847	87.5512402886708	0.890549606601688	0.198737460860705	4.48103544618533	7.4281771939125e-06	0.00760762263754668
ENSMUSG00000024548	102.125549302436	0.75269102879171	0.168091963819744	4.47785254980345	7.5397647547539e-06	0.00760762263754668
ENSMUSG00000025092	856.356840089318	0.362793380612489	0.0806777941873011	4.49681829141523	6.89778891087121e-06	0.00760762263754668
ENSMUSG00000040225	784.100407126702	0.876230566388157	0.197714441767014	4.43179849968017	9.34503287082515e-06	0.0077610361426628
ENSMUSG00000027200	315.00629376544	0.679255809963402	0.153580468596726	4.42280073872547	9.74295914837088e-06	0.0077610361426628
ENSMUSG00000046572	64.3568787058913	0.743218202700191	0.167474041840593	4.43781134396703	9.08782158404341e-06	0.0077610361426628
ENSMUSG00000037926	164.324649914746	0.613816178841209	0.138617781484725	4.42812005982686	9.50579869611001e-06	0.0077610361426628
ENSMUSG00000028385	213.94472828572	0.481299594803028	0.109120829948956	4.41070320880228	1.03035460955582e-05	0.00779720850781369
ENSMUSG00000026787	3360.56363860693	0.416022720699977	0.095599793399735	4.35171150381514	1.35078928336174e-05	0.00805671473334508
ENSMUSG00000025260	398.755150056206	-0.913230924530564	0.21022432381373	-4.34407830627504	1.39861623670551e-05	0.00805671473334508
ENSMUSG00000027784	489.494922826029	0.493185400168391	0.113818121557654	4.33310085792067	1.470237130155e-05	0.00805671473334508
ENSMUSG00000044667	1077.92363241486	0.645688420116934	0.149206585233657	4.32747937435728	1.50825464038137e-05	0.00805671473334508
ENSMUSG00000028884	184.845354295544	-0.588597362897454	0.134578255170401	-4.37364388587282	1.22189644447857e-05	0.00805671473334508
ENSMUSG00000029162	62.5724708948323	-0.664941104120405	0.153873654342507	-4.32134472247155	1.55081168575361e-05	0.00805671473334508
ENSMUSG00000061461	294.161726763996	-0.703472324614777	0.161216681835317	-4.36352067668391	1.27985837844044e-05	0.00805671473334508
ENSMUSG00000019828	208.2426674056	0.730777960993724	0.168725936565851	4.33115367955605	1.48330105907948e-05	0.00805671473334508
ENSMUSG00000053684	33.6301205784735	1.18811667658976	0.273181978733076	4.34917662614437	1.36649622112227e-05	0.00805671473334508
ENSMUSG00000031762	1155.92473236153	-1.00171526450695	0.232154229178922	-4.3148697658871	1.59697021473639e-05	0.00805671473334508
ENSMUSG00000041439	423.131861640443	0.373537005640759	0.086831583486043	4.30185642878205	1.69373048716269e-05	0.0082692293300669
ENSMUSG00000057133	486.955846385447	0.678144661077362	0.158354381151466	4.28244963067182	1.84846983988206e-05	0.00874268469581719
ENSMUSG00000027435	27.7337414800822	1.02102302096106	0.242045979708504	4.21830192011734	2.46149076668692e-05	0.0100000653806873
ENSMUSG00000035686	65.7969494811367	-0.910167968386972	0.215589245078837	-4.22176889229395	2.42392569187922e-05	0.0100000653806873
ENSMUSG00000055717	235.128684886324	0.403538523934699	0.0955745865825367	4.22223666734054	2.41889924795378e-05	0.0100000653806873
ENSMUSG00000050621	11.3251364997066	-1.87670789900124	0.443726031793886	-4.22942934272782	2.34284846163518e-05	0.0100000653806873
ENSMUSG00000024420	114.345544901919	0.525228370708321	0.124643913120967	4.21383088477482	2.5107531183754e-05	0.0100000653806873
ENSMUSG00000046982	304.867327883789	0.712521422173047	0.168323437228126	4.23304938341639	2.30543856318136e-05	0.0100000653806873
ENSMUSG00000021133	147.139333511262	0.629589255824035	0.149735603602603	4.20467304152296	2.61459840717867e-05	0.0101466530493972
ENSMUSG00000026289	685.910059445453	-0.2640192962737	0.0631051445510496	-4.18379988116688	2.86676493150368e-05	0.0103305921995972
ENSMUSG00000061322	54.0331874363438	-0.849220552953309	0.202727380642081	-4.18897807619101	2.80213466778252e-05	0.0103305921995972
ENSMUSG00000095041	958.687950614805	2.52233189343228	0.602008470001086	4.18986113837855	2.79125216038879e-05	0.0103305921995972
ENSMUSG00000043496	215.73159796295	0.65404226256539	0.156973547876395	4.16657628889422	3.09208446108821e-05	0.0108834182136209
ENSMUSG00000034751	106.565274118105	1.06029663770514	0.256229310273624	4.13807708639135	3.50228711942937e-05	0.0117478056392396
ENSMUSG00000020669	37.8290855508975	0.77561655480466	0.187444326316229	4.13785026224881	3.50575028195962e-05	0.0117478056392396
ENSMUSG00000023805	131.788440027254	0.710491465690032	0.171880075081852	4.13364647037584	3.57052566504806e-05	0.0117478056392396
ENSMUSG00000026478	143.943308668421	0.614712542358689	0.150647872134109	4.0804595089897	4.49467587171857e-05	0.0117651204560047
ENSMUSG00000087269	54.5354478455431	-0.849251462083288	0.206630554230016	-4.10999943956944	3.95660077625867e-05	0.0117651204560047
ENSMUSG00000036792	328.046963347654	0.471655977668747	0.115850099709102	4.07126086946036	4.67593481061719e-05	0.0117651204560047
ENSMUSG00000061175	61.5299396719355	1.06483108776753	0.260166662290687	4.09288061118983	4.26047111325164e-05	0.0117651204560047
ENSMUSG00000092607	285.473498154936	-0.598507287970451	0.1458766610494	-4.10283100576159	4.08125357705278e-05	0.0117651204560047
ENSMUSG00000033147	52.8917220814239	0.707564240124292	0.172643875998311	4.0984033521769	4.16009875724683e-05	0.0117651204560047
ENSMUSG00000036905	656.825969984358	-0.856195595688543	0.210218310087162	-4.07288782472632	4.64337914475978e-05	0.0117651204560047
ENSMUSG00000039252	444.050630566632	0.488889765245781	0.119943268341865	4.0760083663248	4.5815371057071e-05	0.0117651204560047
ENSMUSG00000031668	133.038972329334	0.606492459577654	0.148084347970472	4.09558787197813	4.21098464527233e-05	0.0117651204560047
ENSMUSG00000036570	261.382722128389	-0.891046060803116	0.219095996992795	-4.06692077004227	4.76384304929799e-05	0.0117651204560047
ENSMUSG00000032531	67.5420326481177	0.942154787278904	0.231817443454409	4.06421006650518	4.81954058984005e-05	0.0117651204560047
ENSMUSG00000049336	269.67284327371	0.91931404930737	0.225726758383695	4.07268529389282	4.6474200786262e-05	0.0117651204560047
ENSMUSG00000006169	227.533805793299	0.381270799876725	0.0926247907552951	4.11629323821094	3.8501440274579e-05	0.0117651204560047
ENSMUSG00000056158	103.616140433715	0.759146643354472	0.18534374325936	4.0958849217379	4.20558814718348e-05	0.0117651204560047
ENSMUSG00000022893	26.9013942678064	1.12060412531372	0.273897413989453	4.09132787707471	4.28910223914212e-05	0.0117651204560047
ENSMUSG00000043639	22.2066679091343	1.14234262545402	0.279085256816383	4.09316722239324	4.25520610295684e-05	0.0117651204560047
ENSMUSG00000000861	309.12931062815	0.646864763412146	0.1594363518449	4.05719747050796	4.96650879359433e-05	0.0119314461255635
ENSMUSG00000028991	626.379800415892	0.4922208299388	0.121600978144124	4.04783610667515	5.16933211357952e-05	0.012036591006004
ENSMUSG00000025584	88.7374417341654	0.791041531916577	0.195325389632501	4.04986537287804	5.1247106562984e-05	0.012036591006004
ENSMUSG00000044340	399.681035633674	0.639003716518743	0.158097165056988	4.04184171353362	5.30330276568044e-05	0.0120643064305958
ENSMUSG00000022812	806.649994985634	0.462681093817114	0.114519470567392	4.04019588568423	5.34065762041573e-05	0.0120643064305958
ENSMUSG00000082286	72.5244154833796	1.75013688621086	0.435099149187657	4.02238636751742	5.7611450681345e-05	0.0123791287091906
ENSMUSG00000006360	53.6383308313187	-0.923363981748348	0.229560428231573	-4.02231337892822	5.76293116497325e-05	0.0123791287091906
ENSMUSG00000036880	315.861904313312	-0.826314501022516	0.205524716299901	-4.02051157592531	5.80718954973594e-05	0.0123791287091906
ENSMUSG00000025085	452.601410874111	0.522355708801871	0.129601875122593	4.03046412953334	5.56668240431182e-05	0.0123791287091906
ENSMUSG00000034602	392.875453148677	0.573231572347051	0.143443932786354	3.99620647044601	6.4365601881995e-05	0.0132913571238584
ENSMUSG00000066809	9.67905837805166	-1.48495137350776	0.371607075556406	-3.99602556351854	6.44147812911257e-05	0.0132913571238584
ENSMUSG00000022476	296.057190925141	-0.486107537673663	0.121711444597267	-3.99393450042559	6.49858227397109e-05	0.0132913571238584
ENSMUSG00000032826	2191.1204090605	0.471572991479587	0.118801134221921	3.96943172780395	7.20442449233375e-05	0.0139988874311136
ENSMUSG00000035311	413.726662139414	0.415973777037139	0.104784523922931	3.9698016602441	7.19324846616422e-05	0.0139988874311136
ENSMUSG00000031563	147.709158270826	0.68877038047758	0.17350123387589	3.96982986858915	7.19239693732445e-05	0.0139988874311136
ENSMUSG00000003812	54.5576012696456	-0.847717277537543	0.214434512957728	-3.9532688364613	7.70907390611352e-05	0.0139988874311136
ENSMUSG00000037287	204.471494240305	0.535994059194038	0.135365883627496	3.95959487598073	7.50770141121813e-05	0.0139988874311136
ENSMUSG00000032440	70.2648776176323	0.751492832453185	0.189626944277008	3.96300660393177	7.40117335862587e-05	0.0139988874311136
ENSMUSG00000056258	542.363292289644	0.788690152279552	0.19959752225097	3.95140251935527	7.76945189437424e-05	0.0139988874311136
ENSMUSG00000055024	221.058242146297	1.08026964125341	0.272640119289689	3.96225487308267	7.42452194265414e-05	0.0139988874311136
ENSMUSG00000022799	96.9058919261754	0.587483100628899	0.148366357705822	3.95967866107322	7.50506802049008e-05	0.0139988874311136
ENSMUSG00000062753	249.153220829163	-0.711882498178864	0.1799227856939	-3.95660002391236	7.60240640384482e-05	0.0139988874311136
ENSMUSG00000025969	229.718766343081	0.656811194834908	0.168801726004609	3.8910217945104	9.9822965158298e-05	0.0145226733909831
ENSMUSG00000026173	104.221305006479	-0.602660612477438	0.154008130118921	-3.91317401238544	9.10908434086828e-05	0.0145226733909831
ENSMUSG00000034353	928.045681706874	-0.615840610319905	0.158435469573811	-3.88701224527883	0.000101485636450315	0.0145226733909831
ENSMUSG00000028354	233.398910461377	0.603506850098321	0.15390922410091	3.9211870089257	8.81138450929435e-05	0.0145226733909831
ENSMUSG00000027276	39.9342489654607	1.11707209328013	0.287425711776034	3.8864723909967	0.000101711488565854	0.0145226733909831
ENSMUSG00000033361	167.899143035435	0.529858629416579	0.135389965148556	3.9135738666835	9.09400642181421e-05	0.0145226733909831
ENSMUSG00000031227	643.212413085543	0.469098710269037	0.119392626501266	3.92904255493585	8.52847476861046e-05	0.0145226733909831
ENSMUSG00000028524	641.865549578683	0.51958199101146	0.133417447809102	3.89440811186025	9.84387977096799e-05	0.0145226733909831
ENSMUSG00000029059	817.897656563849	-0.8610166432726	0.220986779408576	-3.89623599012089	9.76991972568362e-05	0.0145226733909831
ENSMUSG00000029499	39.3604970790173	-0.952087815926164	0.243957185807857	-3.90268404176475	9.5131852124272e-05	0.0145226733909831
ENSMUSG00000007987	504.342536997669	-0.511230284529013	0.130840516922918	-3.90727808596318	9.33417035351388e-05	0.0145226733909831
ENSMUSG00000058325	80.1561218459927	0.850192623042223	0.217717469071959	3.9050271283524	9.42148155437264e-05	0.0145226733909831
ENSMUSG00000025484	193.46319388861	-0.51153155171633	0.13053373073924	-3.91876910909861	8.90023214493862e-05	0.0145226733909831
ENSMUSG00000110332	26.1785098030336	-1.19340307935615	0.306804879488178	-3.88977868066186	0.000100335686503702	0.0145226733909831
ENSMUSG00000078908	117.336812132452	0.635516619376142	0.162065663728239	3.92135264655327	8.80532879247567e-05	0.0145226733909831
ENSMUSG00000022210	96.1328120754497	-0.676900412151724	0.172397345727005	-3.92639694826631	8.62278102187034e-05	0.0145226733909831
ENSMUSG00000059412	71.840361023743	-0.886322265086733	0.225530967433718	-3.92993598693811	8.49684791436936e-05	0.0145226733909831
ENSMUSG00000040548	441.11066894708	0.356498776233726	0.0914184592935204	3.89963667063239	9.63371450881501e-05	0.0145226733909831
ENSMUSG00000020672	50.9024098136019	-0.676039254346214	0.173079473939513	-3.90594701358102	9.3857078318594e-05	0.0145226733909831
ENSMUSG00000068099	790.976260596611	-0.588509509012188	0.150855245965471	-3.90115375335965	9.5735319070822e-05	0.0145226733909831
ENSMUSG00000037204	242.714767326121	-0.700307423798176	0.178409140874277	-3.92528891942637	8.66257024483278e-05	0.0145226733909831
ENSMUSG00000001285	301.098770165544	-0.511093221589002	0.131261414743515	-3.89370495958527	9.87247141330545e-05	0.0145226733909831
ENSMUSG00000009216	225.528401050143	0.949656445662754	0.246332203942924	3.85518592559986	0.00011564170807894	0.0149151845810757
ENSMUSG00000036985	120.158215666192	0.898314586019866	0.233085913703181	3.85400632645612	0.000116200590455514	0.0149151845810757
ENSMUSG00000081810	8.05329559650822	-2.20490695993941	0.570880849691654	-3.86228923448796	0.000112329463804996	0.0149151845810757
ENSMUSG00000028402	139.394091988445	0.615734917043908	0.159918119151852	3.85031364994501	0.000117966657452699	0.0149151845810757
ENSMUSG00000061578	203.537542350298	0.821351312968703	0.21227499891266	3.86927955329608	0.000109157426731785	0.0149151845810757
ENSMUSG00000000148	98.1002460246325	0.920104768341671	0.238959577180356	3.85046198691261	0.000117895228216456	0.0149151845810757
ENSMUSG00000019927	160.403663811164	0.69804405367478	0.180999397809857	3.85660981263644	0.000114970461419014	0.0149151845810757
ENSMUSG00000033430	336.264578233423	0.523663215148371	0.135395176311843	3.86766522569657	0.000109882374733492	0.0149151845810757
ENSMUSG00000060143	253.753649881613	-1.02573512943422	0.265368334688167	-3.86532602180873	0.000110940907276076	0.0149151845810757
ENSMUSG00000042496	127.06800275072	0.728737487167135	0.188923539615647	3.85731438575472	0.000114639673312278	0.0149151845810757
ENSMUSG00000020340	2089.13834960579	0.849013779130833	0.220489096727708	3.85059303036339	0.00011783216032159	0.0149151845810757
ENSMUSG00000023915	352.266217751103	0.583355564363223	0.150552612832262	3.87476214054928	0.000106728897431936	0.0149151845810757
ENSMUSG00000055471	40.8480142257243	1.52150535916775	0.395225841106796	3.84971123069003	0.000118257162188906	0.0149151845810757
ENSMUSG00000024687	351.665743336315	0.489771800837447	0.126981609083671	3.85702941057176	0.000114773357277572	0.0149151845810757
ENSMUSG00000005886	309.14209350344	0.828315939706824	0.215294534209128	3.84736167478471	0.000119396647891996	0.0149344484780608
ENSMUSG00000045095	341.792964388343	0.57923465606449	0.150666427816264	3.84448390036074	0.000120806415490634	0.0149869270364816
ENSMUSG00000030310	1952.23770122764	0.855685923402747	0.222841544754588	3.83988508222334	0.00012309191491097	0.0151463100177035
ENSMUSG00000043940	539.525980252734	1.20741839374023	0.314728366383453	3.83638248949305	0.000124859897189384	0.015229287765246
ENSMUSG00000025366	27.039983896862	1.25628451430071	0.327732701040804	3.83325957498607	0.00012645639126738	0.015229287765246
ENSMUSG00000003526	183.375147796991	-0.544186750201953	0.141988127979578	-3.83262148705997	0.000126784952654179	0.015229287765246
ENSMUSG00000042605	202.468873319925	0.982842683307192	0.256806872463905	3.82716659362507	0.000129626787102025	0.0154480426991271
ENSMUSG00000040125	570.035495042756	0.47883415633811	0.125274651312584	3.82227490814025	0.000132226159491237	0.0156302151514683
ENSMUSG00000034168	159.990439315129	1.00386920982719	0.262763618971648	3.82042694401887	0.000133220862539769	0.0156302151514683
ENSMUSG00000030770	202.270963216554	0.386669007214549	0.10147093654274	3.81063800521525	0.000138608608353727	0.0161372406725666
ENSMUSG00000045871	62.2914699876575	-1.0392807116129	0.272896850287838	-3.80832798369317	0.000139909621663038	0.0161643673577868
ENSMUSG00000005413	29.3819635884736	-0.92058564813485	0.24190270318186	-3.80560298014845	0.00014145914094127	0.0162163074208639
ENSMUSG00000002274	345.431091740327	-0.574459255062509	0.151023075149537	-3.80378465008545	0.000142502073800787	0.0162163074208639
ENSMUSG00000058897	324.894974896696	0.51710421412394	0.136035395211814	3.80124756001027	0.000143969369367894	0.016219299574517
ENSMUSG00000038146	36.2212256113488	1.37250715958422	0.361182116460396	3.80004185432786	0.000144671651308873	0.016219299574517
ENSMUSG00000025035	765.978804199617	-0.48954249581964	0.12889750956208	-3.79792051439029	0.000145915095820369	0.0162384189355977
ENSMUSG00000070047	277.478279506268	1.08807807394163	0.28667188440627	3.79555210374104	0.000147315250729039	0.0162745716772555
ENSMUSG00000069601	1858.67700159888	0.525114823925725	0.138480378985372	3.79197997415357	0.000149450968128509	0.0163908724827897
ENSMUSG00000029535	147.541982814572	-0.501594973590083	0.132493778192418	-3.78580021215507	0.000153214737201301	0.0166827701261993
ENSMUSG00000051022	57.6745381913578	0.702744943251624	0.185740291318022	3.78348143133034	0.000154649867115106	0.016718755277051
ENSMUSG00000066571	161.605986482393	0.617030500243897	0.163380522306575	3.77664663775571	0.000158953992729536	0.0170621892195853
ENSMUSG00000033419	1085.60499100571	0.444012853817013	0.117697499026221	3.77249183279666	0.000161625258642354	0.0172267485179721
ENSMUSG00000021375	178.512337331314	0.513021530992244	0.136333373047148	3.76299301870002	0.000167891890338393	0.017769536785116
ENSMUSG00000074884	736.648331972817	-0.561871799911383	0.149389581798541	-3.76111769741143	0.000169155807293932	0.017778980162456
ENSMUSG00000057363	334.40782214995	-0.421964501575805	0.112299931393741	-3.75747782156991	0.000171634573465923	0.0179150984097017
ENSMUSG00000074578	355.132682531364	-0.783692547939441	0.208743951232849	-3.75432458430975	0.00017380951560169	0.0179329990809666
ENSMUSG00000020021	52.1924702348169	0.703787609665458	0.187486849933872	3.75379718584898	0.000174175808715038	0.0179329990809666
ENSMUSG00000061702	595.42642526544	-0.551205081908386	0.147030216572308	-3.74892382503776	0.000177595012955529	0.0181614900073104
ENSMUSG00000036422	109.987663511493	1.24349680996089	0.331886202380509	3.74675657210726	0.000179135769929994	0.0181840196460545
ENSMUSG00000008429	180.99683342929	0.453869595704565	0.121285689525783	3.74215290756194	0.00018245043771199	0.0181840196460545
ENSMUSG00000002489	316.39644726827	1.15024698118762	0.307371776447481	3.7422010390214	0.000182415486411295	0.0181840196460545
ENSMUSG00000095419	8.22341894868469	-1.72780589272487	0.461743392976872	-3.74191795487459	0.000182621142134145	0.0181840196460545
ENSMUSG00000004849	2415.86860645535	-0.488156218916278	0.130799605274916	-3.73209244699376	0.000189895779692268	0.0186628092574187
ENSMUSG00000056602	500.125241712916	1.06508462625835	0.285318475116086	3.73296761040451	0.000189236937028832	0.0186628092574187
ENSMUSG00000001435	15.2007309502324	1.58972503426473	0.426214836552718	3.72986789273372	0.000191580191857246	0.0187068787339317
ENSMUSG00000034575	192.833844190014	0.623485776363061	0.167410874553136	3.72428480543638	0.000195869706182185	0.0190031282247908
ENSMUSG00000031561	285.795706371372	1.12273042427283	0.301641034550546	3.72207457100698	0.00019759264532344	0.0190481827195558
ENSMUSG00000030096	472.240193838166	1.17795283132953	0.317155424831145	3.71411850185656	0.000203913231004176	0.0194102311399258
ENSMUSG00000034574	292.521209239068	0.48759603337551	0.131271535278784	3.71440794335187	0.000203679997173502	0.0194102311399258
ENSMUSG00000031610	240.526163420491	-1.07325208665976	0.289249182216	-3.7104757857476	0.000206870084036844	0.0194470728068176
ENSMUSG00000020840	544.690343906905	-0.428073421880703	0.115339201652718	-3.7114304221527	0.000206091319698622	0.0194470728068176
ENSMUSG00000019831	476.066048787813	0.814367008123081	0.21962478978281	3.7079922031043	0.000208909086958751	0.0195175248834611
ENSMUSG00000035354	150.853461185636	0.468373222967991	0.126370074185344	3.70636185811712	0.000210257834224727	0.0195230203741794
ENSMUSG00000013698	4609.22449382489	-0.522496129386855	0.1423569739681	-3.67032337666813	0.000242243808960664	0.0196137116408716
ENSMUSG00000009633	45.458156280037	-0.887898666835178	0.240781299759189	-3.68757319494158	0.000226402980453405	0.0196137116408716
ENSMUSG00000026640	630.89064047447	0.643194313720483	0.175483535275825	3.66526872569276	0.00024707900682365	0.0196137116408716
ENSMUSG00000036617	104.813293127085	1.16741750008984	0.317319567142859	3.67899625794038	0.000234153703329685	0.0196137116408716
ENSMUSG00000074582	330.739138792009	0.577240387633243	0.156440945863326	3.6898293119344	0.000224404567539972	0.0196137116408716
ENSMUSG00000002014	496.085718257044	-0.580812666409699	0.157487176651398	-3.68799973914921	0.000226023882159446	0.0196137116408716
ENSMUSG00000067567	93.2814843142728	-0.603923431443868	0.164445870586569	-3.67247550388287	0.00024021218355561	0.0196137116408716
ENSMUSG00000074637	108.995832420825	0.614627751076396	0.168102376217458	3.65627045200903	0.000255911360367535	0.0196137116408716
ENSMUSG00000029467	2415.84958374503	0.514080750337669	0.139167008953869	3.69398433006544	0.000220767412417888	0.0196137116408716
ENSMUSG00000057716	664.758455025553	0.415361584222031	0.112299324222145	3.69870065647396	0.000216705995358573	0.0196137116408716
ENSMUSG00000030451	932.012364616988	0.668857092224167	0.181144171216418	3.69240195658885	0.000222145991569255	0.0196137116408716
ENSMUSG00000030513	87.1485378015846	0.558199911131917	0.151992146250518	3.67255759525808	0.000240135006053961	0.0196137116408716
ENSMUSG00000039194	92.435646777641	-0.775767885994586	0.211779528775824	-3.66309194509429	0.000249189041982072	0.0196137116408716
ENSMUSG00000000296	338.407749848569	-0.66646974456696	0.182068879800035	-3.66053630526501	0.000251687886855063	0.0196137116408716
ENSMUSG00000019947	112.976629508946	0.571945032232393	0.156470709925887	3.65528495718653	0.000256896470049156	0.0196137116408716
ENSMUSG00000033208	1261.12649252649	-0.74270796126163	0.203045884366126	-3.65783312269656	0.000254356559256847	0.0196137116408716
ENSMUSG00000020262	568.610490145568	0.710460210539799	0.191927953084035	3.70170263957707	0.000214157518988755	0.0196137116408716
ENSMUSG00000093674	4721.87821207107	-0.961239402875868	0.262402603291818	-3.66322357635634	0.000249060968255156	0.0196137116408716
ENSMUSG00000031683	473.77313051029	-0.587167215890444	0.160694633122497	-3.65393171185032	0.000258254981379408	0.0196137116408716
ENSMUSG00000031665	91.0094198494635	0.841666552477183	0.229910679712973	3.66084147777712	0.000251388265471024	0.0196137116408716
ENSMUSG00000032009	1336.64248082863	0.526418807698492	0.14414735348926	3.65194916837454	0.000260257407733827	0.0196137116408716
ENSMUSG00000050471	196.975246175061	-0.681854193766523	0.185955024338684	-3.66676940400733	0.000245634115056259	0.0196137116408716
ENSMUSG00000042790	186.084853027287	0.642958072348964	0.174312775310924	3.68853098232249	0.000225552564049453	0.0196137116408716
ENSMUSG00000007892	8454.26999449688	-0.935122598026887	0.255514489015877	-3.65976348984569	0.000252448143322705	0.0196137116408716
ENSMUSG00000032518	9155.4986287081	-0.921035723200335	0.252218992765258	-3.65173024086077	0.000260479421196908	0.0196137116408716
ENSMUSG00000045671	195.349133675027	0.686628015158804	0.187147520889791	3.66891322895562	0.000243583729314279	0.0196137116408716
ENSMUSG00000044894	1092.38724225706	-0.760389299044843	0.207978147238282	-3.65610189888681	0.000256079596111166	0.0196137116408716
ENSMUSG00000047260	304.992229960414	-0.621236966289278	0.168690149165483	-3.68271039751025	0.00023076726892236	0.0196137116408716
ENSMUSG00000020843	333.902257580023	-0.524764164978514	0.142920746152058	-3.6717144229026	0.000240928816145789	0.0196137116408716
ENSMUSG00000021420	193.307453766684	-0.603198170457357	0.163608135041382	-3.68684705259178	0.00022704972476416	0.0196137116408716
ENSMUSG00000052727	1759.39165665979	1.19838959249787	0.325931538166496	3.67681384636577	0.000236165250411229	0.0196137116408716
ENSMUSG00000061911	1052.90878933899	0.627706911712898	0.171508035848526	3.65992712007547	0.000252286992728144	0.0196137116408716
ENSMUSG00000061848	13.401385141359	-1.44206046785026	0.391980441254924	-3.67890924157722	0.000234233598343547	0.0196137116408716
ENSMUSG00000022471	188.176548708831	-0.550578420256654	0.150609746785625	-3.65566261153295	0.000256518543804908	0.0196137116408716
ENSMUSG00000023169	649.686160669465	0.624111757908083	0.170367306153261	3.66333055326141	0.000248956928043375	0.0196137116408716
ENSMUSG00000024175	6.20132692759694	-2.12930469773016	0.580289319465589	-3.66938460919997	0.000243135052774079	0.0196137116408716
ENSMUSG00000024038	910.668180551671	-0.814714135814326	0.222316092668832	-3.66466559408251	0.000247661960313135	0.0196137116408716
ENSMUSG00000014294	1052.19209705448	-0.936302976477493	0.252950446666936	-3.70152727071615	0.000214305617672989	0.0196137116408716
ENSMUSG00000025724	279.202439756971	-0.66515845176796	0.182385211211085	-3.64699773271713	0.000265322264425093	0.0198794676835336
ENSMUSG00000031765	2238.44725767333	-0.828732829009006	0.227637124429356	-3.64058732109926	0.000272016832361614	0.0201033783714624
ENSMUSG00000039840	223.881131337379	0.653964859185997	0.179644700604585	3.64032368884311	0.000272295511473392	0.0201033783714624
ENSMUSG00000117972	8.93198964819044	-1.75930480829564	0.483117743839857	-3.64156529278464	0.000270985376236692	0.0201033783714624
ENSMUSG00000040596	332.117129319603	0.312812480589175	0.0860550011171879	3.63502964996995	0.000277948666960263	0.0202247743963634
ENSMUSG00000028857	723.269776381226	-0.480560524490507	0.132170759457876	-3.63590650807804	0.000277004790369165	0.0202247743963634
ENSMUSG00000086841	275.534507603727	-0.86625801832303	0.238252771718252	-3.6358780301932	0.000277035397574379	0.0202247743963634
ENSMUSG00000015829	672.778810762744	0.566584133554676	0.15614598356453	3.62855400197038	0.000285013136787484	0.0202477489109059
ENSMUSG00000075415	471.842696765783	0.889006073796034	0.245411293097822	3.62251493227605	0.000291752613419111	0.0202477489109059
ENSMUSG00000027163	241.276364615618	-0.572909918829688	0.15849638582709	-3.61465604303871	0.000300746632966584	0.0202477489109059
ENSMUSG00000040035	1218.1130715024	0.919146896966335	0.253976246575006	3.61902701280723	0.00029571277277079	0.0202477489109059
ENSMUSG00000090122	53.5662289209544	-0.837692110688449	0.231554076056916	-3.61769537791485	0.000297237938958201	0.0202477489109059
ENSMUSG00000044080	606.432291259589	-1.01729796139095	0.281530842572731	-3.61345120163216	0.000302148241891406	0.0202477489109059
ENSMUSG00000039693	66.539124456796	-0.582377626437168	0.161341558485988	-3.60959465064138	0.000306675858766158	0.0202477489109059
ENSMUSG00000028708	158.972059601454	0.627310448876885	0.173728131585629	3.61087431926758	0.000305166523416894	0.0202477489109059
ENSMUSG00000097730	20.1693629056379	-1.00281678411984	0.276019388250631	-3.63313892721646	0.000279994163570996	0.0202477489109059
ENSMUSG00000040824	659.443651671946	-0.765883321682748	0.21199697738288	-3.61270868640506	0.000303015064403354	0.0202477489109059
ENSMUSG00000019738	239.170495493956	-0.837648423068584	0.230948232919085	-3.62699645925441	0.000286737224401113	0.0202477489109059
ENSMUSG00000048696	39.2353591906568	0.888791592859209	0.246022357079183	3.61264562867816	0.000303088786045863	0.0202477489109059
ENSMUSG00000060924	205.515155876695	0.981340773901816	0.271778741091945	3.61080771056269	0.000305244914703751	0.0202477489109059
ENSMUSG00000006289	275.075026787786	-0.563260811896904	0.155830554989293	-3.61457232784421	0.000300843822844688	0.0202477489109059
ENSMUSG00000013822	347.142258691639	-0.505758082653622	0.139518427272032	-3.62502712037816	0.000288931129333224	0.0202477489109059
ENSMUSG00000021606	617.366043331273	-0.824693171755478	0.227482098951618	-3.62531019168623	0.000288614814219381	0.0202477489109059
ENSMUSG00000044548	19.9214303950527	1.00632253373469	0.277667274165609	3.62420287647758	0.000289854022801148	0.0202477489109059
ENSMUSG00000022802	83.0863367949849	0.62923840763556	0.174022561875864	3.61584383572297	0.000299370819358229	0.0202477489109059
ENSMUSG00000023966	186.593618146373	-0.819217642068699	0.226421423653475	-3.61811011012131	0.000296762144045034	0.0202477489109059
ENSMUSG00000002768	799.117666385623	-0.706961871763951	0.195964210764498	-3.60760706766782	0.000309034026985085	0.0202477489109059
ENSMUSG00000033278	246.046342313559	0.608858669629461	0.16845385951133	3.61439429999233	0.000301050603612281	0.0202477489109059
ENSMUSG00000056124	508.398073034756	0.553591790015737	0.153419369752679	3.6083565648077	0.000308142798959263	0.0202477489109059
ENSMUSG00000035283	47.3061302264918	0.834072608687274	0.23113006676061	3.608672036387	0.000307768391434032	0.0202477489109059
ENSMUSG00000082895	13.1525900126644	-1.36642411031791	0.379096755944824	-3.60442047812403	0.000312850217112615	0.0202936602159716
ENSMUSG00000038056	358.925904903239	0.773591240172155	0.21457777718511	3.60517873901173	0.000311938160913358	0.0202936602159716
ENSMUSG00000036377	155.239349077272	0.796935945073647	0.221145747402116	3.6036684152219	0.000313757283814824	0.0202936602159716
ENSMUSG00000034940	407.301646283893	0.354394708906088	0.0983850076884805	3.60212106735021	0.000315631297109499	0.0203279986457543
ENSMUSG00000030172	175.620299043058	0.592178911542048	0.164477519313778	3.60036383095209	0.000317772214071353	0.0203791629659742
ENSMUSG00000037138	142.7667813217	0.693643316984061	0.193337404366557	3.58773471308714	0.000333563418859469	0.0207340080908962
ENSMUSG00000099471	30.5380676049753	-1.26886127586767	0.354273565322329	-3.58158609636376	0.00034151455331463	0.0207340080908962
ENSMUSG00000049100	952.935802122482	0.507588816437061	0.141857319730835	3.57816443592884	0.000346015744952637	0.0207340080908962
ENSMUSG00000029174	65.3665066253863	0.58507987926554	0.163015599545423	3.58910362503383	0.000331816934181848	0.0207340080908962
ENSMUSG00000004285	1048.09248499865	-0.688517872393577	0.192373702907357	-3.57906440427127	0.000344826488776583	0.0207340080908962
ENSMUSG00000023367	145.270152995042	-0.641568472689841	0.178922130353057	-3.58574130222947	0.000336122039480409	0.0207340080908962
ENSMUSG00000038022	75.5453644002902	-0.500753449361804	0.139577185747499	-3.58764540694845	0.000333677655738038	0.0207340080908962
ENSMUSG00000029999	373.541332483792	0.585967720599555	0.163587383529507	3.58198601846249	0.000340992046461604	0.0207340080908962
ENSMUSG00000030213	364.172678922567	0.588244628908533	0.163931200925871	3.58836283505624	0.000332760983353886	0.0207340080908962
ENSMUSG00000012848	3142.1926278867	-0.850827099583653	0.237842877136906	-3.57726541919481	0.000347207573403982	0.0207340080908962
ENSMUSG00000031486	39.2457065039438	1.04234299846687	0.291180242155436	3.5797174655499	0.000343965901212199	0.0207340080908962
ENSMUSG00000006589	221.980926410694	-0.56194474229955	0.156843521187815	-3.58283681750959	0.000339882946119888	0.0207340080908962
ENSMUSG00000032849	43.8340908350888	0.646525417055258	0.180353478969616	3.58476820491042	0.000337377707086041	0.0207340080908962
ENSMUSG00000017404	2308.37687352114	-0.83147512897438	0.231963289911717	-3.58451170998149	0.000337709413751544	0.0207340080908962
ENSMUSG00000034442	121.728607063668	-0.623769592658925	0.174062065376738	-3.58360445343932	0.000338885154230697	0.0207340080908962
ENSMUSG00000036398	751.233747827338	-0.731739093121427	0.203939641029935	-3.5880179519097	0.000333201353004488	0.0207340080908962
ENSMUSG00000049760	708.562586233528	-0.901380276487774	0.251350153281003	-3.58615367733655	0.000335591238207882	0.0207340080908962
ENSMUSG00000039652	111.318242723138	1.02085153566821	0.285417458696219	3.57669618505974	0.000347964192605724	0.0207340080908962
ENSMUSG00000056050	309.454108354672	0.723795548652039	0.202515587752992	3.5740238896319	0.000351536835212529	0.0207832421911782
ENSMUSG00000040481	494.77223718189	0.566584445247915	0.158518028966369	3.57425870698985	0.000351221533828844	0.0207832421911782
ENSMUSG00000028804	118.228878837317	1.16804967104483	0.327241893383644	3.56937694916544	0.000357831243089321	0.0208071173732841
ENSMUSG00000034981	304.346672279143	0.513788810732045	0.143834763446069	3.57207672486415	0.000354161612069149	0.0208071173732841
ENSMUSG00000038970	361.912349824785	1.01677328028351	0.284864671276224	3.56932039248059	0.00035790849582804	0.0208071173732841
ENSMUSG00000025512	715.809846068925	-0.374156684532532	0.104807475795629	-3.569942713458	0.000357059303747218	0.0208071173732841
ENSMUSG00000015305	226.066890167829	0.535604127748795	0.150085588288865	3.56865794947569	0.000358814511689934	0.0208071173732841
ENSMUSG00000040003	311.939950573506	0.549295967854476	0.154085380290689	3.564880502084	0.000364022001976261	0.0208941919407893
ENSMUSG00000029004	288.510814916961	0.814755131552851	0.228634206952783	3.56357494537602	0.000365838180661326	0.0208941919407893
ENSMUSG00000019054	1738.69995406465	-0.774123868555901	0.217231270002486	-3.56359316293202	0.000365812779776329	0.0208941919407893
ENSMUSG00000040325	162.843126208283	0.519594472247969	0.145738778152517	3.56524515187172	0.000363516240625942	0.0208941919407893
ENSMUSG00000021234	92.3343925809028	0.470220498242068	0.132008632165263	3.56204356131343	0.000367979307228258	0.0209282859506225
ENSMUSG00000036760	182.658130196085	0.810607592140604	0.227623714331538	3.56117373148536	0.000369200683767175	0.0209282859506225
ENSMUSG00000060206	196.535995794763	0.812945802644392	0.228378459284223	3.55964308189268	0.000371359161609554	0.0209720929513455
ENSMUSG00000020099	113.748711961554	0.792990579808311	0.222939520184084	3.55697625595287	0.000375148049375995	0.0210291323233544
ENSMUSG00000006342	53.2090263046351	1.04727829475799	0.294382572563408	3.55754175812297	0.000374341607042304	0.0210291323233544
ENSMUSG00000041670	323.17425235376	0.507230636384803	0.143055042967816	3.54570259014858	0.000391567868947242	0.0211008810301765
ENSMUSG00000026035	211.784572964697	-0.723535498729068	0.204681190068708	-3.53493888952956	0.000407869473677245	0.0211008810301765
ENSMUSG00000086328	21.1764748598229	-1.05036971364719	0.295921799279484	-3.54948407384874	0.000385986812698409	0.0211008810301765
ENSMUSG00000027447	16080.7244136276	-0.904470135785161	0.255909448874016	-3.53433661697436	0.000408800085430462	0.0211008810301765
ENSMUSG00000068762	86.4285264439382	-0.701303360796601	0.198082021114161	-3.54046953303459	0.000399415748156053	0.0211008810301765
ENSMUSG00000028443	234.955708715407	-0.785223980543931	0.22213516649483	-3.53489270940001	0.000407940759586517	0.0211008810301765
ENSMUSG00000055401	229.912190038819	-0.441487300420335	0.1250020139973	-3.53184149840875	0.0004126766293315	0.0211008810301765
ENSMUSG00000106926	11.155000043437	-1.34326679181923	0.378879122817557	-3.54537030657681	0.000392061870352794	0.0211008810301765
ENSMUSG00000053898	584.06970862682	-0.794751246028057	0.224716821696252	-3.53667891895657	0.000405191942683639	0.0211008810301765
ENSMUSG00000053877	8.72255233349636	1.62087091677398	0.458352912219028	3.53629457469102	0.000405781949103368	0.0211008810301765
ENSMUSG00000009293	337.550913726609	-0.377284961135992	0.106148010134925	-3.55432909817551	0.000378944706112677	0.0211008810301765
ENSMUSG00000044617	34.6447193515189	0.93849596899561	0.26434229155255	3.5503057928551	0.000384783918542046	0.0211008810301765
ENSMUSG00000019428	2469.76379027908	-0.47499702590188	0.134474889660208	-3.53223584791261	0.000412061671937062	0.0211008810301765
ENSMUSG00000052456	636.029543047848	-0.479675468425573	0.135411812875036	-3.54234581342058	0.00039658519327295	0.0211008810301765
ENSMUSG00000110483	34.2613971585295	-0.857603324109055	0.242179889249166	-3.54118307167409	0.000398337087615999	0.0211008810301765
ENSMUSG00000033579	153.161706301845	0.746366780498831	0.210244926402394	3.54998711869193	0.000385250001292949	0.0211008810301765
ENSMUSG00000002326	245.619279986795	-0.461970898562931	0.130043261632708	-3.55244010925929	0.000381675893090046	0.0211008810301765
ENSMUSG00000039716	974.392449090223	0.775910035268659	0.219377623448852	3.53686954517293	0.000404899609998107	0.0211008810301765
ENSMUSG00000017631	1752.78962955416	0.553639879146463	0.15656690224178	3.53612335186589	0.000406045051370132	0.0211008810301765
ENSMUSG00000023026	308.799922398769	0.484124753525681	0.13657060556769	3.54486788363641	0.000392809921702143	0.0211008810301765
ENSMUSG00000013539	497.413193086502	-0.41997807136725	0.1186956911188	-3.53827563080535	0.000402749401821562	0.0211008810301765
ENSMUSG00000092009	21.4595837444973	-1.06943391751335	0.302652979758305	-3.53353176422512	0.000410046813862805	0.0211008810301765
ENSMUSG00000022892	4361.67821999282	0.807216843943432	0.227565892764483	3.54717850789202	0.000389380663475902	0.0211008810301765
ENSMUSG00000022947	232.907650710139	-0.642213221281254	0.18159290556303	-3.5365545767885	0.00040538273244737	0.0211008810301765
ENSMUSG00000067288	1666.13179664149	-0.96249883749951	0.271046831026532	-3.55104257760274	0.000383708337404065	0.0211008810301765
ENSMUSG00000023992	190.478547121945	-0.672685217059368	0.190036880323484	-3.53976141849052	0.00040048890643502	0.0211008810301765
ENSMUSG00000025938	77.9853264767844	0.778762476027936	0.220557634291451	3.5308797110095	0.00041418005856841	0.021106448439168
ENSMUSG00000009281	102.135557207267	-0.932039059185765	0.264092000946948	-3.52922108902873	0.000416784776663013	0.0211679113919285
ENSMUSG00000041836	149.70500043332	0.620491145391081	0.175891009166446	3.52770245808248	0.000419183059552624	0.0212185137335417
ENSMUSG00000022658	1545.30891921531	-0.576176063951103	0.163409866173153	-3.52595640302753	0.000421956424740783	0.0212877016281725
ENSMUSG00000031543	109.03254205187	1.26711730050511	0.359656945869204	3.52312756658374	0.000426486031420604	0.0214447378257503
ENSMUSG00000041842	22.7582786217906	1.17844578454129	0.335519902854263	3.51229770429791	0.000444250063846124	0.0217034641991617
ENSMUSG00000032998	292.620638663913	0.534769350360607	0.15225025957029	3.51243637856471	0.000444018297300249	0.0217034641991617
ENSMUSG00000033209	26.0610063003045	1.41603158525619	0.402572352308537	3.51745860622571	0.000435700300014905	0.0217034641991617
ENSMUSG00000036264	63.7312377732294	0.920177444724242	0.261635775347626	3.51701690451788	0.000436425986505168	0.0217034641991617
ENSMUSG00000020444	894.577434340191	-0.507882772538116	0.144530417634364	-3.51401996099512	0.000441379644018271	0.0217034641991617
ENSMUSG00000003119	79.7407975343995	0.837066186519328	0.23807929519767	3.51591340954003	0.000438243888885785	0.0217034641991617
ENSMUSG00000020964	705.804236447941	0.518200903574201	0.147404627796442	3.51549955602349	0.000438927493743509	0.0217034641991617
ENSMUSG00000022377	263.47581390745	0.736073894628284	0.20925382958676	3.51761253823598	0.000435447664777299	0.0217034641991617
ENSMUSG00000052712	724.075074162738	-0.557776431649398	0.158814476986327	-3.51212586052478	0.000444537423306251	0.0217034641991617
ENSMUSG00000104814	12.5603866925075	1.92590041695739	0.549299545056042	3.50610233394767	0.000454720356011802	0.021752015401291
ENSMUSG00000019843	407.239786727718	0.660050285287964	0.188284946509397	3.50559244126838	0.000455592261791163	0.021752015401291
ENSMUSG00000021838	88.8016150218289	0.782973656959629	0.22320223817718	3.50791131555813	0.0004516395813673	0.021752015401291
ENSMUSG00000020627	291.693857564268	0.60064317734186	0.171097579961372	3.51052994132042	0.000447214440503696	0.021752015401291
ENSMUSG00000079557	502.762663799897	-0.504401675326112	0.143799176066179	-3.50768126163656	0.0004520302892873	0.021752015401291
ENSMUSG00000024140	430.799366454302	0.548286563224741	0.156343765806052	3.50692949218649	0.000453309243988501	0.021752015401291
ENSMUSG00000118264	12.6324222978764	-1.40307446748247	0.400112085633133	-3.50670354098968	0.0004536943050575	0.021752015401291
ENSMUSG00000068036	446.468022883211	0.457425894680911	0.130631129007487	3.50166073091731	0.000462367984923252	0.0220060989050737
ENSMUSG00000026385	1701.24057741597	-0.857731492436599	0.245792772438178	-3.48965302733764	0.000483648060788755	0.0220997753614103
ENSMUSG00000026650	22.8036002727265	-1.10375383202643	0.315847743428161	-3.49457564599468	0.000474816033356292	0.0220997753614103
ENSMUSG00000038369	356.195285029737	0.532285812057054	0.15249430109673	3.49052920816637	0.000482064915598656	0.0220997753614103
ENSMUSG00000042737	204.986192755459	-0.756304882148385	0.216193296687927	-3.49828090757182	0.00046826764571631	0.0220997753614103
ENSMUSG00000028174	43.9606728151013	-1.20347062289574	0.344234946559143	-3.49607335026622	0.000472158889650082	0.0220997753614103
ENSMUSG00000028803	540.169692015521	0.634828682694063	0.181949962622799	3.48902892610166	0.000484778686487493	0.0220997753614103
ENSMUSG00000073700	53.2248499483223	0.966459568892281	0.276905886164879	3.49020955198049	0.000482641932044457	0.0220997753614103
ENSMUSG00000035285	788.699328082345	-0.444587013267847	0.127303923477862	-3.49232766062516	0.000478830475851536	0.0220997753614103
ENSMUSG00000040466	99.1849336972283	-0.768235857361322	0.219834322051548	-3.49461289844077	0.000474749773318147	0.0220997753614103
ENSMUSG00000030579	285.476397396684	-1.01195899127322	0.289714944906816	-3.49294715051275	0.000477721044952285	0.0220997753614103
ENSMUSG00000090841	3606.23952862106	-0.808913975669911	0.231837410991236	-3.4891434139613	0.000484571095119686	0.0220997753614103
ENSMUSG00000019471	1001.81644553283	-0.518173279902728	0.148475508118054	-3.48995794976991	0.000483096556166716	0.0220997753614103
ENSMUSG00000070394	405.598183121021	-0.787485214125038	0.225493870772991	-3.49226882054729	0.000478935976135702	0.0220997753614103
ENSMUSG00000069744	945.258706837253	-0.869865272154597	0.249039120267709	-3.49288606231632	0.000477830339813816	0.0220997753614103
ENSMUSG00000061518	2382.10196070314	-0.689816663272168	0.198305297481587	-3.47855892925008	0.000504117583408576	0.0221069026652379
ENSMUSG00000026797	1374.99801687154	1.20547693149303	0.34785409880665	3.46546708987632	0.000529311304265522	0.0221069026652379
ENSMUSG00000027651	155.654730288908	0.565075894232514	0.162217953853663	3.48343620917736	0.000495021075628344	0.0221069026652379
ENSMUSG00000059857	73.2351896085309	0.703791137989703	0.2031793433635	3.46389119257354	0.000532421821778658	0.0221069026652379
ENSMUSG00000028447	611.568147013028	-0.536160553353233	0.153971701048925	-3.48220192217574	0.000497308539644653	0.0221069026652379
ENSMUSG00000028456	127.773223084857	0.600289792805579	0.172981188773911	3.4702605356133	0.000519953746968177	0.0221069026652379
ENSMUSG00000039809	453.73043195874	0.645984829851908	0.186403499559141	3.46551878789675	0.000529209549794571	0.0221069026652379
ENSMUSG00000052684	88.1656132801548	0.711461513529461	0.205330757066501	3.46495344240629	0.000530323280258538	0.0221069026652379
ENSMUSG00000034610	175.716810072293	0.532703105708076	0.153711390143444	3.46560593337264	0.000529038067237913	0.0221069026652379
ENSMUSG00000028882	368.434237808963	-0.427905558730532	0.123304859406042	-3.47030571862087	0.000519866280761137	0.0221069026652379
ENSMUSG00000067161	6.1929644217336	-1.93049871144831	0.555062077284013	-3.47798704046667	0.000505194349143149	0.0221069026652379
ENSMUSG00000051391	2331.77521015407	0.677203016052482	0.195182907232942	3.46958156148514	0.000521269771984148	0.0221069026652379
ENSMUSG00000038722	457.852479694365	-0.783316381810616	0.225739643647628	-3.46999919532674	0.000520459924091542	0.0221069026652379
ENSMUSG00000040234	233.439595383888	0.471191232348736	0.135220223287126	3.4846210196548	0.000492834537101714	0.0221069026652379
ENSMUSG00000035674	1234.16214218904	-0.873010486458799	0.251446057998462	-3.47195932761109	0.000516674608961052	0.0221069026652379
ENSMUSG00000037563	2431.55870734565	-0.907998343602312	0.261108618871992	-3.47747365646117	0.000506162786668097	0.0221069026652379
ENSMUSG00000060791	15.3616259718049	-1.22625366007789	0.353144202571371	-3.47238791164937	0.000515850373675934	0.0221069026652379
ENSMUSG00000030707	463.203198221699	-0.461540750945775	0.133099733871318	-3.46763090745168	0.0005250679283742	0.0221069026652379
ENSMUSG00000047712	129.172916009173	0.438915070851302	0.126126597233928	3.47995649194629	0.000501495215976252	0.0221069026652379
ENSMUSG00000040010	134.75069913588	0.953992617357522	0.27549792243703	3.46279423423084	0.000534597051567695	0.0221069026652379
ENSMUSG00000007817	277.136728832503	0.836655633317973	0.241587942332546	3.46315145217933	0.000533887793375682	0.0221069026652379
ENSMUSG00000021951	297.011315559716	-0.725178310660989	0.208906606075739	-3.47130387249733	0.000517937527933492	0.0221069026652379
ENSMUSG00000022018	106.529014684158	-0.667179330301549	0.192659566605886	-3.462996113068	0.000534196112223462	0.0221069026652379
ENSMUSG00000032288	381.800151130147	-0.636790176935017	0.183314448315214	-3.47375879417884	0.000513222170920216	0.0221069026652379
ENSMUSG00000037257	472.974465743012	-0.289675991244786	0.0833461498264839	-3.47557735837654	0.000509754949188944	0.0221069026652379
ENSMUSG00000032452	138.599307675763	0.608891347670062	0.175414717538031	3.47115314048864	0.000518228362250549	0.0221069026652379
ENSMUSG00000034354	500.253354189999	0.390956158342187	0.112158145830076	3.48575803789143	0.000490744669417621	0.0221069026652379
ENSMUSG00000040543	174.136363742514	0.744779530129728	0.214060892225051	3.47928817070757	0.00050274765394146	0.0221069026652379
ENSMUSG00000087075	33.446924137811	-0.883274656054325	0.255060334070421	-3.46300281960132	0.000534182797593231	0.0221069026652379
ENSMUSG00000062760	184.882243392658	0.53110325863804	0.153306896342449	3.46431420444184	0.000531585209704298	0.0221069026652379
ENSMUSG00000023032	288.146714835802	0.831742239829645	0.2396119348277	3.47120539061518	0.000518127529471314	0.0221069026652379
ENSMUSG00000018830	51.9641553365308	0.944422896924617	0.271497204304902	3.4785731932031	0.000504090754269054	0.0221069026652379
ENSMUSG00000022677	431.294339226904	-0.699683213232165	0.201585384112805	-3.47090249777548	0.000518712309235812	0.0221069026652379
ENSMUSG00000036568	214.259840444856	0.997835775848223	0.286288566061701	3.48541958756806	0.000491365884033994	0.0221069026652379
ENSMUSG00000027309	580.522975318936	0.507852886474964	0.146710186966452	3.46160615684509	0.000536962306556611	0.0221132610357888
ENSMUSG00000022982	3063.72750337393	-0.655824644037748	0.189476234116896	-3.46125015147356	0.000537672947550067	0.0221132610357888
ENSMUSG00000036835	319.655506295471	-0.664850903042166	0.192189144096528	-3.45935721899173	0.000541466268866013	0.0222089213530816
ENSMUSG00000027340	701.467102890186	0.318709326348648	0.092348546253561	3.45115694050634	0.000558188883059957	0.0222787736423904
ENSMUSG00000027523	4555.54747314251	0.4203109519102	0.121604502717237	3.45637655282828	0.000547489917146014	0.0222787736423904
ENSMUSG00000003382	119.055735316314	0.543485053373191	0.157208760932948	3.45709138694247	0.000546039640224088	0.0222787736423904
ENSMUSG00000050552	368.86793517864	-0.642953302855961	0.186087176113409	-3.4551188119708	0.000550050374168034	0.0222787736423904
ENSMUSG00000008373	403.997108892768	-0.486436908375911	0.140882120490107	-3.45279377314647	0.000554812985372838	0.0222787736423904
ENSMUSG00000020231	266.541645290612	0.722009251280649	0.209143010520994	3.4522274948709	0.000555978752751858	0.0222787736423904
ENSMUSG00000000740	3653.2030819588	-0.766011940183675	0.221931878346658	-3.45156336210143	0.000557348874916144	0.0222787736423904
ENSMUSG00000020454	269.844370879191	0.380298312310057	0.11008547504113	3.45457302308021	0.000551164935473944	0.0222787736423904
ENSMUSG00000038152	14.503758454566	1.02010785961861	0.295462392463302	3.45258105816401	0.000555250623296833	0.0222787736423904
ENSMUSG00000021127	70.2776781394913	0.761089218187268	0.220357194321394	3.45388867620637	0.000552565420178065	0.0222787736423904
ENSMUSG00000024608	3976.92971727235	-0.935605195978915	0.271143493828553	-3.45059061815626	0.000559361346819185	0.0222787736423904
ENSMUSG00000032249	1789.84144361237	-0.449218008944349	0.130248103858851	-3.44894087234593	0.000562789921177062	0.0223564972625061
ENSMUSG00000061024	82.9595637661561	0.609563902621142	0.176935240845327	3.44512432745951	0.000570796785320775	0.0225561601718797
ENSMUSG00000049939	270.407445539003	0.4208261859594	0.122142617551075	3.44536734513183	0.000570283804384555	0.0225561601718797
ENSMUSG00000030216	232.30042905278	1.00230932987269	0.291022378563676	3.44409709940358	0.000572969890031086	0.0225830710563033
ENSMUSG00000078572	195.873717426506	-0.885574698292662	0.257483603516724	-3.43934404442628	0.000583125654295629	0.0229236539682191
ENSMUSG00000033671	259.731512340962	0.627978410583206	0.183252382062607	3.42684991875665	0.000610626457895789	0.0229773472544166
ENSMUSG00000036591	739.79044670129	0.700450105347679	0.204645181321113	3.42275396286311	0.000619901594893914	0.0229773472544166
ENSMUSG00000026924	215.261161306573	0.990256303997749	0.288597990060243	3.43126542146409	0.000600772471291808	0.0229773472544166
ENSMUSG00000067847	486.650214336063	-0.835510864309904	0.243967519950313	-3.42468072995974	0.000615522295001427	0.0229773472544166
ENSMUSG00000031171	208.363946491085	-0.565957103426501	0.165234137978858	-3.42518265504503	0.000614386218015952	0.0229773472544166
ENSMUSG00000015668	348.463705451451	-0.624195270176396	0.181733589116415	-3.43467200098353	0.000593271438102393	0.0229773472544166
ENSMUSG00000040896	422.286084812473	0.43703488873047	0.127923295141775	3.41638235824143	0.000634590759983228	0.0229773472544166
ENSMUSG00000015224	283.464933912137	-0.875924587573922	0.256232130446381	-3.41848068018627	0.000629717881910327	0.0229773472544166
ENSMUSG00000036896	585.857310569022	-0.794032226274878	0.231871851519971	-3.42444423965144	0.000616058253683566	0.0229773472544166
ENSMUSG00000029030	1144.74515835408	-0.396062510198477	0.115811567857753	-3.41988730076556	0.000626470837070523	0.0229773472544166
ENSMUSG00000025532	305.422291106092	-0.552071350617123	0.161017840717853	-3.42863466654296	0.000606625499826849	0.0229773472544166
ENSMUSG00000016510	202.372036089769	-0.589167204162039	0.171987304483292	-3.42564357254216	0.000613344678102267	0.0229773472544166
ENSMUSG00000030256	228.857568419564	0.39467434504966	0.115238655057176	3.42484338136228	0.000615153929503861	0.0229773472544166
ENSMUSG00000036751	2854.65972353525	-0.854056466764381	0.249986727655167	-3.41640724199755	0.000634532768135879	0.0229773472544166
ENSMUSG00000060962	101.346011383488	-0.867856947802187	0.252516187152217	-3.43683689188226	0.000588549913789382	0.0229773472544166
ENSMUSG00000025466	350.794765583352	-0.700874538740551	0.204882808457662	-3.4208557761223	0.000624244269101208	0.0229773472544166
ENSMUSG00000037541	286.325815881604	0.826394616644482	0.241161269502247	3.42673024715016	0.000610895608253827	0.0229773472544166
ENSMUSG00000095123	39.2734158448949	1.40508916413961	0.40971249521394	3.42945158020118	0.000604802334860475	0.0229773472544166
ENSMUSG00000020154	135.359706080321	0.704104310545653	0.205570458037232	3.42512400501695	0.000614518868047	0.0229773472544166
ENSMUSG00000041445	16.6751274888588	1.07812786062729	0.314706257705218	3.42582276084627	0.00061294020820781	0.0229773472544166
ENSMUSG00000032198	68.1094879131123	1.42159652040028	0.415800945637755	3.41893527495432	0.000628666786336471	0.0229773472544166
ENSMUSG00000040883	247.954881023964	-0.600594474846064	0.175108479566062	-3.42984232593649	0.000603932083631755	0.0229773472544166
ENSMUSG00000018567	1532.36870992223	-0.616859778111261	0.180203476970675	-3.42312916754455	0.000619046535268325	0.0229773472544166
ENSMUSG00000038046	144.762397163313	-0.601832108558317	0.175299059172297	-3.43317363709745	0.000596559919057918	0.0229773472544166
ENSMUSG00000002064	587.709585217215	-0.617326020909354	0.180457205783492	-3.42089980962027	0.000624143209328377	0.0229773472544166
ENSMUSG00000038025	126.704950445481	1.17321084501127	0.342887914436046	3.42155787829638	0.000622634710902635	0.0229773472544166
ENSMUSG00000021097	220.629344288452	0.599857033374468	0.175397275300235	3.41999060331849	0.000626232988359676	0.0229773472544166
ENSMUSG00000113029	55.8672729588319	-0.695964764287537	0.202859092424614	-3.43077924666438	0.000601850161284153	0.0229773472544166
ENSMUSG00000022265	917.53566337731	0.235828474694747	0.0690065620631365	3.41747897075323	0.000632039766787618	0.0229773472544166
ENSMUSG00000022438	68.8609539905473	0.860495561799145	0.25183766636649	3.41686600822808	0.000633464491632247	0.0229773472544166
ENSMUSG00000060992	973.173901155638	-0.391583421861299	0.11422799073957	-3.42808640269332	0.000607851966550126	0.0229773472544166
ENSMUSG00000022883	350.555305176676	0.580377927042384	0.169100170409225	3.43215459592891	0.000598806108229712	0.0229773472544166
ENSMUSG00000051255	27.0518207964926	-0.928416831809617	0.270450696991731	-3.4328505791871	0.000597271158756701	0.0229773472544166
ENSMUSG00000026510	128.445072830276	0.486169488261542	0.142392921535945	3.41428129304037	0.00063950513507792	0.0230248481540858
ENSMUSG00000003380	1378.17724724552	-0.723880747066179	0.212081134183089	-3.41322555565577	0.000641987837530506	0.0230248481540858
ENSMUSG00000041078	354.546535168504	0.643188505533768	0.188368168071861	3.41452864418365	0.000638924749734326	0.0230248481540858
ENSMUSG00000036430	164.576825569085	-0.463514466041621	0.135777921726919	-3.41376904393822	0.000640708637357876	0.0230248481540858
ENSMUSG00000026111	389.023384954067	-0.603618198845415	0.177281830179953	-3.40485089889191	0.000662001881811428	0.0230495105978878
ENSMUSG00000026193	107.028929051813	0.651435652785981	0.191326563364081	3.40483642904486	0.000662036958989055	0.0230495105978878
ENSMUSG00000064246	96.6597938518909	-0.761976885886376	0.223699969129228	-3.40624493088863	0.000658630621178737	0.0230495105978878
ENSMUSG00000015747	416.792410071351	-0.643970171503704	0.189091284004976	-3.40560473155789	0.000660176861573206	0.0230495105978878
ENSMUSG00000036114	162.208594590241	-0.586601801840829	0.172049014792638	-3.40950398668561	0.000650811266879946	0.0230495105978878
ENSMUSG00000106665	7.82792461205402	1.531091515926	0.449705150934394	3.40465639040316	0.000662473545429876	0.0230495105978878
ENSMUSG00000029227	335.357172188986	0.399889348806809	0.117321838035809	3.40848179249249	0.000653254444791575	0.0230495105978878
ENSMUSG00000019689	197.054823966213	-0.637629188155346	0.187024137320898	-3.40934168866821	0.000651198612029065	0.0230495105978878
ENSMUSG00000100826	328.81043565448	0.654581711611292	0.192059958638518	3.40821541487104	0.000653892521677653	0.0230495105978878
ENSMUSG00000030868	773.171936823735	-0.394603248145203	0.115885358785164	-3.40511737014806	0.000661356222579112	0.0230495105978878
ENSMUSG00000055128	170.067674341815	-0.542728886027338	0.159216904284308	-3.40873909379753	0.000652638658994891	0.0230495105978878
ENSMUSG00000009076	158.318762275737	-0.637515869830596	0.186927421282301	-3.41049946261125	0.000648440119071719	0.0230495105978878
ENSMUSG00000003279	616.399112998565	0.488145989022033	0.143323078799645	3.40591336099069	0.000659431023931253	0.0230495105978878
ENSMUSG00000001383	1669.08981627942	-0.696987335574136	0.204812736718685	-3.40304683556601	0.000666388562969519	0.0231325479370268
ENSMUSG00000026966	420.30136770196	-0.650254092130603	0.191143779446227	-3.40191082343611	0.000669164691661766	0.0231459013992751
ENSMUSG00000059070	1680.18093872603	-0.826079120247664	0.242884967883302	-3.40111258200453	0.000671121821621117	0.0231459013992751
ENSMUSG00000019796	778.616513595861	0.344982776128504	0.101435237255962	3.40101512512831	0.000671361130775141	0.0231459013992751
ENSMUSG00000039533	1484.69364065627	-0.497613390666036	0.146408569989689	-3.39879961057663	0.000676822861437825	0.0231758235471979
ENSMUSG00000057193	218.714570943681	0.782694767100903	0.23026101423667	3.39916320483338	0.000675923697614606	0.0231758235471979
ENSMUSG00000022353	160.820792066601	0.542179471819091	0.15948007317903	3.3996690684387	0.000674674550758524	0.0231758235471979
ENSMUSG00000047496	39.5027116094215	0.751274355623453	0.222036843485412	3.38355717830592	0.000715533066149959	0.0232379606609612
ENSMUSG00000066842	20.5725683593661	0.978604660244418	0.28944147228462	3.38101051145192	0.000722197800743399	0.0232379606609612
ENSMUSG00000035168	80.2905595047763	0.738150721047929	0.21839898901857	3.37982663914789	0.0007253156403945	0.0232379606609612
ENSMUSG00000068373	456.103835876186	0.608263992931916	0.179671804817981	3.38541705833103	0.000710701837137722	0.0232379606609612
ENSMUSG00000074872	283.323995959886	-0.801547912958826	0.236611816929649	-3.38760727743851	0.000705051386645976	0.0232379606609612
ENSMUSG00000031375	28.8238446911001	1.09795130993732	0.32443059999961	3.38424091296765	0.00071375345942954	0.0232379606609612
ENSMUSG00000001964	228.437155078631	-0.435106462578449	0.12846090368735	-3.38707303225437	0.000706425800001437	0.0232379606609612
ENSMUSG00000031431	496.966528788341	-0.773733709475343	0.227996907849587	-3.3936149256278	0.00068976609179197	0.0232379606609612
ENSMUSG00000090733	3990.49272673719	-0.969443337765062	0.28643141103158	-3.38455665275544	0.000712933048927651	0.0232379606609612
ENSMUSG00000062896	20.6275101716298	-1.32590316352966	0.393299095146041	-3.37123369947578	0.000748323476097811	0.0232379606609612
ENSMUSG00000062006	2097.82156520855	-0.899841783802262	0.265796824806563	-3.38544971128655	0.000710617289114222	0.0232379606609612
ENSMUSG00000028445	546.527380632758	-0.678288344221785	0.201092572347448	-3.37301540431756	0.00074349792964141	0.0232379606609612
ENSMUSG00000028550	100.973061243701	0.624992073332569	0.184226900570383	3.39251255597059	0.000692547579080946	0.0232379606609612
ENSMUSG00000050608	876.247625956666	-0.583822084379043	0.173195371539452	-3.37088733486191	0.000749264935748203	0.0232379606609612
ENSMUSG00000041556	377.835966803931	-0.564280909707491	0.166641827958575	-3.38619010977101	0.000708702688227101	0.0232379606609612
ENSMUSG00000041930	41.1815841301354	1.01050565096295	0.297845100452498	3.39272208751379	0.000692018090239068	0.0232379606609612
ENSMUSG00000030103	248.44829510071	0.488742271577875	0.143993803379402	3.39418961168844	0.000688320170923653	0.0232379606609612
ENSMUSG00000040952	3435.43923236401	-0.813175330811322	0.241175018724151	-3.37172288868529	0.000746995673819518	0.0232379606609612
ENSMUSG00000030600	84.0434339874741	1.1327563787491	0.335381889847942	3.37751206322643	0.000731447447125509	0.0232379606609612
ENSMUSG00000030701	2848.06579276775	-0.549174765629023	0.162773674662835	-3.37385493548984	0.000741234185511322	0.0232379606609612
ENSMUSG00000030657	105.559793405469	0.901428677627097	0.265632877301733	3.39351320809269	0.000690022308884041	0.0232379606609612
ENSMUSG00000030905	2605.63779722173	-0.587573541670387	0.173249098303996	-3.39149552535844	0.000695122981729407	0.0232379606609612
ENSMUSG00000030711	72.2462630757986	-0.932896530518551	0.276705512976629	-3.37144179197234	0.000747758384678015	0.0232379606609612
ENSMUSG00000042423	101.789745234644	1.17512095435478	0.346833851382196	3.38813800807422	0.000703688475631966	0.0232379606609612
ENSMUSG00000025400	133.979471750757	-0.739074827514718	0.217865039131392	-3.39235166165872	0.000692954416576811	0.0232379606609612
ENSMUSG00000014444	14.0671629272818	1.36597159410628	0.404668641987478	3.3755311194796	0.000736733595945886	0.0232379606609612
ENSMUSG00000059674	21.7374922044665	1.34579532164068	0.39871782001602	3.37530768398214	0.000737332055323814	0.0232379606609612
ENSMUSG00000033004	2067.75053377773	0.380748034752787	0.112098616026999	3.39654536556528	0.000682422444272735	0.0232379606609612
ENSMUSG00000025558	455.029206953184	0.547743823198192	0.161359182852358	3.39456245077401	0.000687383608114918	0.0232379606609612
ENSMUSG00000001056	540.534738497017	-0.790556230667076	0.23425703708486	-3.37473845185148	0.000738858752580805	0.0232379606609612
ENSMUSG00000036275	341.541390919067	0.55191328146325	0.163455403972316	3.3765373799249	0.000734043971244804	0.0232379606609612
ENSMUSG00000039741	68.5400959411305	1.47134556880705	0.435332601164607	3.37981939526443	0.000725334756277582	0.0232379606609612
ENSMUSG00000021497	625.022084540719	-0.519337544340965	0.153837725665212	-3.37587897958897	0.000735802770189372	0.0232379606609612
ENSMUSG00000045763	938.407921034156	0.431756142131398	0.127533821086368	3.38542465405317	0.00071068216876396	0.0232379606609612
ENSMUSG00000037487	1082.68726973605	0.355145848811209	0.105060876120291	3.38038156472806	0.000723852637755123	0.0232379606609612
ENSMUSG00000022474	1464.021752453	-0.611340403891343	0.181050042902857	-3.37663771899441	0.000733776276495359	0.0232379606609612
ENSMUSG00000014301	344.884717422369	-0.729077407344765	0.215810717289499	-3.37831881799803	0.000729304735132367	0.0232379606609612
ENSMUSG00000023088	190.178948929207	0.486918786834287	0.143913326363441	3.38341694364436	0.000715898574367694	0.0232379606609612
ENSMUSG00000022973	1144.3973274499	0.592521876637405	0.175352242714859	3.37903791513468	0.000727399755022215	0.0232379606609612
ENSMUSG00000002250	29.7992724019454	1.34772762677464	0.398353737247749	3.3832433356498	0.000716351307289625	0.0232379606609612
ENSMUSG00000044469	62.2504129743501	-0.59778020559494	0.177316418455609	-3.37126257569089	0.000748245036790244	0.0232379606609612
ENSMUSG00000024248	1712.05203170547	-0.651939116288458	0.192504230499875	-3.38662228147179	0.000707587349407616	0.0232379606609612
ENSMUSG00000073599	33.9601946114127	-0.777020291467518	0.230196971028385	-3.37545836505254	0.000736928415021068	0.0232379606609612
ENSMUSG00000024589	697.698380478332	0.690616168723587	0.204400441923389	3.37874107426066	0.000728185563482392	0.0232379606609612
ENSMUSG00000059734	1148.20821171405	-0.833354236040444	0.246212275499066	-3.38469816076902	0.000712565642399087	0.0232379606609612
ENSMUSG00000038274	2695.77343755089	-0.820135583194864	0.241465877669016	-3.39648645643857	0.00068256935128139	0.0232379606609612
ENSMUSG00000053153	6.03974826308573	-1.55395086771916	0.461638453117477	-3.36616427254971	0.000762213020512777	0.0232642841857575
ENSMUSG00000028106	252.079976475417	0.430848999014559	0.127956989105277	3.36713923973374	0.000759523290433994	0.0232642841857575
ENSMUSG00000028798	1058.15001415875	-0.686718308298885	0.204111394675665	-3.36442906281683	0.00076702198934212	0.0232642841857575
ENSMUSG00000028936	1055.87604527594	-0.720776251440415	0.214145197790871	-3.36582962810265	0.000763138271331266	0.0232642841857575
ENSMUSG00000019362	598.057394512942	-0.629008693792494	0.186951332901844	-3.36455848711571	0.000766662332306606	0.0232642841857575
ENSMUSG00000025236	83.6967354512101	0.705256896390449	0.209481283149249	3.36668214834247	0.000760783210498794	0.0232642841857575
ENSMUSG00000044328	20.5238168415358	1.05009428724155	0.31187748237522	3.36700899097993	0.000759882108685615	0.0232642841857575
ENSMUSG00000033020	380.323014067559	-0.710031810270513	0.211019058399649	-3.36477574895526	0.000766058935641992	0.0232642841857575
ENSMUSG00000023923	171.228189226786	0.422134900133833	0.125266474447631	3.36989527321863	0.000751967566217868	0.0232642841857575
ENSMUSG00000023927	80.535652765827	0.801144058156208	0.237824347250597	3.36863768330682	0.000755406575493407	0.0232642841857575
ENSMUSG00000095407	21.1677390174581	1.04987762222973	0.311685333479606	3.36838955657319	0.000756086826316307	0.0232642841857575
ENSMUSG00000036372	395.289062368251	-0.852946892226106	0.253565164116904	-3.36381732560417	0.000768724066179605	0.0232692774832566
ENSMUSG00000058975	434.233147832645	0.862102475455895	0.256419873065118	3.36207355986392	0.000773595124366417	0.0233699844456801
ENSMUSG00000024059	476.85316460478	0.48046004793417	0.142945372579683	3.36114446563384	0.000776202154271451	0.023402031085455
ENSMUSG00000033039	185.579228375882	0.602156841194895	0.179199672306134	3.36025637461103	0.00077870175139837	0.0234307177085772
ENSMUSG00000029648	190.164495508342	0.662096963120657	0.197126274200195	3.35874538189797	0.000782971729462619	0.0235124546139221
ENSMUSG00000004667	560.263495780994	-0.513501492936543	0.152956180106747	-3.35718041976581	0.000787417126469078	0.0235991251665535
ENSMUSG00000032033	18.06043843387	-1.00678963412767	0.299951156420459	-3.35651192728322	0.000789323162813512	0.0236094981604397
ENSMUSG00000028470	173.602830773359	-0.581269000714346	0.173225721449722	-3.35555826149672	0.000792049711359138	0.0236443242237092
ENSMUSG00000038773	272.872539807296	0.504451615271003	0.150425291771214	3.35350265458177	0.000797956483863086	0.0237737625654878
ENSMUSG00000031105	682.389941661502	-0.521692171312102	0.155752944893388	-3.34948511997122	0.000809619042608132	0.0238009622721304
ENSMUSG00000029636	400.859277623504	0.411479192752249	0.122841987712342	3.34966244372247	0.000809100968216768	0.0238009622721304
ENSMUSG00000064307	36.137807939974	-0.873440958187994	0.260713188108391	-3.35019860147951	0.000807536384242893	0.0238009622721304
ENSMUSG00000040021	165.199180193124	0.399252413875851	0.119220308654671	3.34886244114926	0.000811440718974359	0.0238009622721304
ENSMUSG00000096842	504.503586678794	-1.24021671840346	0.37026636026594	-3.3495257779094	0.00080950022796607	0.0238009622721304
ENSMUSG00000042507	75.778308672515	0.898561015887837	0.268318537037268	3.3488592544131	0.00081145005169602	0.0238009622721304
ENSMUSG00000069729	249.454500914513	0.703211163418715	0.209976609003601	3.34899761814258	0.000811044929379563	0.0238009622721304
ENSMUSG00000024561	302.003750439438	0.4616994183685	0.137810174143099	3.35025640334132	0.000807367878007365	0.0238009622721304
ENSMUSG00000038690	2034.87273443614	-0.929423875931124	0.277637173210405	-3.34762043995732	0.00081508561614394	0.0238613555132273
ENSMUSG00000020333	1027.64896243201	0.326686169756539	0.097664660073941	3.34497831159406	0.000822890049310505	0.0240433221936573
ENSMUSG00000031059	1452.87107000013	-0.892020829614111	0.266844005713871	-3.34285504082336	0.000829212040286239	0.0240543381313096
ENSMUSG00000044465	334.867176039158	0.454842959212656	0.136113053636868	3.34165568297453	0.000832802985187066	0.0240543381313096
ENSMUSG00000025362	2032.67350894647	-0.838916623064737	0.250903223534818	-3.34358646830346	0.000827029161730337	0.0240543381313096
ENSMUSG00000015013	581.70352094631	-0.701075949972671	0.209778927353836	-3.34197509166477	0.000831845250905582	0.0240543381313096
ENSMUSG00000020737	627.910055698763	-0.504911029043938	0.151074352930129	-3.34213596981254	0.000831363251160913	0.0240543381313096
ENSMUSG00000066440	109.895742851388	0.803069357042176	0.240197928144232	3.34336504584651	0.000827689413561611	0.0240543381313096
ENSMUSG00000061751	844.772085018236	0.656458357472107	0.196494711478833	3.34084491400076	0.000835238639165571	0.0240787367690875
ENSMUSG00000020477	231.198200557189	-0.663265134679434	0.198611609616766	-3.33950837999474	0.000839268187791104	0.0241065780286458
ENSMUSG00000023868	3418.25475200503	0.502033889513429	0.150333488944014	3.33946809217201	0.000839389932018257	0.0241065780286458
ENSMUSG00000034687	302.801400726281	0.870942369242799	0.260860488593229	3.33872858223805	0.000841627540696501	0.0241250621750787
ENSMUSG00000055567	1140.39151513801	0.530175070426099	0.158865243399212	3.33726282150857	0.000846078998141851	0.0241267168604334
ENSMUSG00000028517	1204.05908735752	0.37254421670604	0.111635937060149	3.3371352139528	0.000846467568740676	0.0241267168604334
ENSMUSG00000060579	60.6063084985667	-0.937046481464868	0.280755048142354	-3.3375944178562	0.000845070046103009	0.0241267168604334
ENSMUSG00000063077	2875.86616398802	0.372120760807485	0.111563607420024	3.3355031216093	0.000851451979003551	0.0242231686131931
ENSMUSG00000050856	1415.94010832873	-0.869881129881224	0.260924505483604	-3.33384220952709	0.000856552338847652	0.0242748963917879
ENSMUSG00000023791	133.238969710358	-0.646018755441578	0.193756677529783	-3.33417543941047	0.000855526783913136	0.0242748963917879
ENSMUSG00000037805	1546.44446313053	-0.737403200277725	0.221220126003241	-3.33334590120847	0.000858081900865974	0.0242748963917879
ENSMUSG00000023020	536.876107341384	-0.651239219666179	0.195427327539796	-3.33238563851088	0.000861048507660119	0.0243133753049177
ENSMUSG00000026987	168.69612430489	0.567454441616956	0.170342921522665	3.33124755959674	0.000864576769046426	0.0243222479544938
ENSMUSG00000034248	155.076550878677	0.955949883180257	0.286934356256126	3.33159784576981	0.000863489389686137	0.0243222479544938
ENSMUSG00000017740	1636.65791341717	0.852224288764228	0.255917824920306	3.33007006850583	0.000868241322262697	0.0243800230286566
ENSMUSG00000041341	178.137283474686	0.747150813694588	0.224419830999746	3.32925486293337	0.000870786812289621	0.024406219266673
ENSMUSG00000022174	894.15906313852	-0.672368311482024	0.202029512517755	-3.32806976120845	0.000874499651007214	0.0244649763733719
ENSMUSG00000031441	391.407454455762	0.768674135245182	0.231081961896808	3.32641340300045	0.000879713498921897	0.0244751172907774
ENSMUSG00000021188	206.551787227762	0.425254359333745	0.127834262137306	3.32660706311257	0.000879102415550929	0.0244751172907774
ENSMUSG00000115987	941.211034544461	-0.592601762149762	0.178135348534048	-3.32669381471188	0.000878828803504929	0.0244751172907774
ENSMUSG00000054280	195.705471051841	0.517138604014013	0.15556451030932	3.3242710884748	0.000886499773464016	0.0245082568248495
ENSMUSG00000038302	213.254591130371	-0.547747191195367	0.164785867272006	-3.32399373965256	0.000887381879089363	0.0245082568248495
ENSMUSG00000055670	340.876975058931	0.680973958069061	0.204802052387349	3.32503483305486	0.000884074889554422	0.0245082568248495
ENSMUSG00000063316	1113.79965415042	-0.76534766668337	0.230243205932942	-3.32408360794923	0.000887095964649282	0.0245082568248495
ENSMUSG00000036887	548.051010722814	-0.782730615405331	0.235647242452795	-3.32162009305977	0.00089496459019418	0.0245385671604872
ENSMUSG00000061353	186.057860025257	0.663629626882933	0.199706907542999	3.3230178918075	0.000890492026954611	0.0245385671604872
ENSMUSG00000041920	50.329056001207	0.821182095828172	0.247203723089744	3.32188401357553	0.000894118527397392	0.0245385671604872
ENSMUSG00000086567	164.092776370483	-1.45380042947305	0.437575081361522	-3.32240223769033	0.000892459387906772	0.0245385671604872
ENSMUSG00000041881	951.137340646257	-0.740689090619263	0.223055701982722	-3.32064629612848	0.000898092762756067	0.0245798082537307
ENSMUSG00000026135	123.058640202683	1.15204238881005	0.34704936515151	3.31953463827	0.000901676178824507	0.0245809676685376
ENSMUSG00000002012	1223.77078594087	-0.429709452029573	0.129464769105244	-3.31912268487697	0.000903007467704455	0.0245809676685376
ENSMUSG00000045128	3734.27143447981	-0.845330945763277	0.254625904811884	-3.31989373346676	0.000900517193283757	0.0245809676685376
ENSMUSG00000025353	65.4707550477193	-0.768703516063065	0.231756489878354	-3.31685864100957	0.000910356639166261	0.0246480281462994
ENSMUSG00000020415	237.242721458063	-0.713788789791953	0.215153750172311	-3.31757540465968	0.00090802402261183	0.0246480281462994
ENSMUSG00000034345	631.95989166112	-0.57891605787346	0.174531331291944	-3.31697497284938	0.000909977674801972	0.0246480281462994
ENSMUSG00000056215	29.5476044335358	0.775100100550772	0.233787834201793	3.31539963658565	0.000915121950545346	0.0247328048598282
ENSMUSG00000076441	190.4184833394	0.881687849892099	0.266005341870681	3.31454941352544	0.00091790954671407	0.0247639233324732
ENSMUSG00000028649	1855.8923236431	0.689918949263935	0.208217962810208	3.31344587158794	0.00092153942528255	0.0247735332178533
ENSMUSG00000065990	688.948120719516	-0.666118314417024	0.201013815565515	-3.31379369394599	0.000920393900852848	0.0247735332178533
ENSMUSG00000034566	2721.68799675394	-0.772648026233968	0.233253603473667	-3.31248055647378	0.000924725536111498	0.0248151081366091
ENSMUSG00000097649	92.6172250246384	-0.514977241347017	0.155559889535054	-3.31047574594075	0.0009313752337212	0.024856317971364
ENSMUSG00000028514	448.600215344472	0.740002785890851	0.223563176501826	3.31003878845319	0.000932830433282771	0.024856317971364
ENSMUSG00000113625	10.7297852766024	-1.35044738720772	0.407822863364168	-3.31135772052542	0.000928444398610674	0.024856317971364
ENSMUSG00000024667	75.3137204787365	-0.581615356987298	0.175699245081127	-3.31028944785018	0.000931995404878535	0.024856317971364
ENSMUSG00000015852	229.781314913539	-0.780902010678722	0.235995254479908	-3.30897336219616	0.000936387456877273	0.024907248084073
ENSMUSG00000037235	462.082469651144	-0.292933884437699	0.088560403560302	-3.30772978285082	0.000940555152579851	0.0249225017508277
ENSMUSG00000063229	2666.03313180998	-0.532540745177402	0.161031433365148	-3.30706082687493	0.000942804174081542	0.0249225017508277
ENSMUSG00000018585	367.49050850863	-0.734256704787018	0.222041798740409	-3.30684001369239	0.000943547638138373	0.0249225017508277
ENSMUSG00000067279	390.557746823189	-0.832259366056017	0.251650983525922	-3.3071969534754	0.000942346114839833	0.0249225017508277
ENSMUSG00000056679	69.842753998066	0.632965917670026	0.191830050734747	3.29961815286834	0.000968164629938662	0.0255281736482955
ENSMUSG00000023456	6071.12359569167	-0.586317458485932	0.177745853902203	-3.29862804455922	0.000971585574776026	0.0255738220421481
ENSMUSG00000031458	189.833575598092	-0.478081235810732	0.144992662895275	-3.29727881579802	0.000976265346832514	0.0256079307180418
ENSMUSG00000024074	196.227502459809	0.718652230381016	0.21792269645695	3.29773925371276	0.00097466598636326	0.0256079307180418
ENSMUSG00000048814	824.752097303347	0.500142304402041	0.151760826408946	3.2955955514786	0.000982132977943166	0.0256153610437328
ENSMUSG00000046330	2953.26403439123	-0.939674105721087	0.285113895615943	-3.29578501844349	0.000981470894632184	0.0256153610437328
ENSMUSG00000025381	448.974199100544	-0.622347059713227	0.188864542867561	-3.29520327248317	0.000983505092988404	0.0256153610437328
ENSMUSG00000109868	54.6603815259373	-0.812254848617965	0.246524606828356	-3.29482261048083	0.000984838270784925	0.0256153610437328
ENSMUSG00000025812	169.494673979209	0.636740685947542	0.193257811080893	3.29477335165004	0.000985010910304097	0.0256153610437328
ENSMUSG00000020372	2289.32585632027	-0.660274054254554	0.20047697178188	-3.29351570100997	0.000989428154005097	0.025686097960321
ENSMUSG00000042616	433.236676811323	-0.317481142257956	0.0964169299065491	-3.29279455968647	0.000991969283417851	0.0257079710693993
ENSMUSG00000025261	1368.23330611829	0.642798778054472	0.195297604168142	3.2913807662538	0.000996968697014615	0.0257484968964623
ENSMUSG00000020220	575.289643797714	0.391498464099964	0.119023924829124	3.28924176094861	0.001004576942597	0.0257484968964623
ENSMUSG00000078681	453.323516411566	-0.678267380429586	0.206106882219017	-3.29085265434675	0.000998842167092016	0.0257484968964623
ENSMUSG00000025102	132.60110087377	-0.76282054881988	0.231903017552613	-3.28939466536615	0.00100403129693932	0.0257484968964623
ENSMUSG00000029461	1345.61693498141	0.28493845400122	0.0866337768176462	3.28899956192584	0.00100544180150705	0.0257484968964623
ENSMUSG00000053329	505.936103564361	-0.375296743721856	0.114094585197502	-3.28934754504085	0.00100419941849046	0.0257484968964623
ENSMUSG00000022387	172.994660830985	0.707330584479206	0.215010160983407	3.28975422019146	0.00100274929180577	0.0257484968964623
ENSMUSG00000028223	224.584752358486	-0.696695135583661	0.211885143308412	-3.2880792145468	0.0010087345233296	0.0257553619300926
ENSMUSG00000018076	239.938097384228	0.929718064910657	0.282763245510586	3.28797352439446	0.00100911328870465	0.0257553619300926
ENSMUSG00000026437	89.2418669550576	0.972800259782504	0.295952935544841	3.28701000377512	0.00101257236596366	0.0257567777459833
ENSMUSG00000031320	5196.43317924786	-0.859405781237839	0.261452995459747	-3.28703742608354	0.00101247376723835	0.0257567777459833
ENSMUSG00000025408	251.003973988515	-0.534252166268412	0.16257505779759	-3.28618776770524	0.0010155329020111	0.0257887424025806
ENSMUSG00000037894	942.160411313226	-0.818280511631288	0.249101888767345	-3.28492295132914	0.00102010263384457	0.025861395918321
ENSMUSG00000024613	65.2410023062684	1.25918365379831	0.383458279180701	3.28375659664641	0.0010243334877215	0.0259252296599747
ENSMUSG00000021087	3657.56358824149	0.64244807202069	0.195684043028628	3.28308870809003	0.0010267635041061	0.0259433483049179
ENSMUSG00000019710	532.540370179069	-0.565098215478331	0.172155116440242	-3.28249445711064	0.0010289300849093	0.0259547613918371
ENSMUSG00000021243	189.409814176304	-0.755807002357984	0.230375702155284	-3.28075832341265	0.00103528411898588	0.0260715892526644
ENSMUSG00000103046	12.093300744182	1.29861314962019	0.397356618808852	3.26813015852867	0.00108260566015836	0.0261703579166197
ENSMUSG00000042684	61.6240242894603	-0.924408137724077	0.283002334729284	-3.26643290278277	0.00108911614198606	0.0261703579166197
ENSMUSG00000005102	139.019589659305	0.492927963539676	0.150365580221298	3.27819679752652	0.00104472531991047	0.0261703579166197
ENSMUSG00000035277	76.3990644614776	0.715941912283071	0.21856948668482	3.27558033439254	0.00105445120428961	0.0261703579166197
ENSMUSG00000031226	189.630557622215	-0.743300560110509	0.227578178816637	-3.26613282510446	0.0010902709662487	0.0261703579166197
ENSMUSG00000079435	1584.6466010332	-0.945105146952424	0.288809879603621	-3.27241280059234	0.00106633760003565	0.0261703579166197
ENSMUSG00000050071	776.339937244939	-0.486363111452789	0.148926321469732	-3.26579684942825	0.00109156528474479	0.0261703579166197
ENSMUSG00000041977	262.682896814594	0.893865542271438	0.27305337793913	3.27359269098916	0.00106189556526628	0.0261703579166197
ENSMUSG00000074457	584.776086616575	-0.604750495993514	0.185128361203581	-3.26665504983586	0.00108826195618521	0.0261703579166197
ENSMUSG00000004032	1760.65936621706	-0.953159369904684	0.290864066774598	-3.27699251569403	0.00104919150478336	0.0261703579166197
ENSMUSG00000041272	39.6832059599136	0.717452099783	0.219413017432846	3.26987025736787	0.00107596822322884	0.0261703579166197
ENSMUSG00000057375	435.8857700952	-0.643493534209445	0.196665757928474	-3.27201614041768	0.00106783479730231	0.0261703579166197
ENSMUSG00000029038	788.221914192888	-0.611319459902065	0.186939931209296	-3.27013846612384	0.00107494852163343	0.0261703579166197
ENSMUSG00000073680	274.533749205023	0.424668294916192	0.129672690595103	3.27492468126692	0.00105690148159431	0.0261703579166197
ENSMUSG00000029125	243.180781324128	-0.428675362251634	0.131045504724353	-3.27119471326642	0.00107094146645894	0.0261703579166197
ENSMUSG00000029090	93.3059683900037	0.421551729825573	0.128850458796995	3.27163545835511	0.00106927351354885	0.0261703579166197
ENSMUSG00000046808	34.7560003897471	0.895657290670028	0.273990195594725	3.26893919954292	0.00107951495568244	0.0261703579166197
ENSMUSG00000029557	96.9479036175439	-0.517842073432231	0.158346692683702	-3.27030558488912	0.00107431360568937	0.0261703579166197
ENSMUSG00000063568	108.049200854778	0.425775070932711	0.13007798128379	3.27322938694599	0.00106326149982659	0.0261703579166197
ENSMUSG00000030532	184.73086406498	-0.584475037010773	0.178333582258103	-3.277425539318	0.00104758356856653	0.0261703579166197
ENSMUSG00000030677	24.5373087775912	-0.840330629344503	0.257337999462865	-3.26547432209196	0.00109280913137124	0.0261703579166197
ENSMUSG00000047146	69.1680503006598	0.499927468229486	0.152650656014626	3.27497752896381	0.00105670378654467	0.0261703579166197
ENSMUSG00000019944	16.7495972340927	0.985214665359209	0.30149466548414	3.26776815031587	0.00108399125531195	0.0261703579166197
ENSMUSG00000053754	537.944776862638	0.529084359895338	0.161606158306688	3.27391211720576	0.00106069594195505	0.0261703579166197
ENSMUSG00000059278	505.495338874032	-0.912237356924755	0.278631913536378	-3.27398733815771	0.00106041362784192	0.0261703579166197
ENSMUSG00000021313	361.037832608616	0.631278116108521	0.192948201189884	3.27174916488218	0.00106884359341948	0.0261703579166197
ENSMUSG00000033530	571.040140606068	0.57211699825177	0.174529611003155	3.27805118548868	0.00104526439846034	0.0261703579166197
ENSMUSG00000050272	121.387839415214	0.968436835151841	0.295823227367143	3.27370113486702	0.00106148815746184	0.0261703579166197
ENSMUSG00000024065	365.624232590987	0.537490913639271	0.164181912530532	3.27375229923282	0.00106129599062674	0.0261703579166197
ENSMUSG00000087590	75.463444701324	-0.727306326709288	0.222615233766978	-3.26710043334498	0.00108655126178972	0.0261703579166197
ENSMUSG00000025189	344.934874748296	0.953525523488685	0.291893733775997	3.26668719863795	0.00108813839097929	0.0261703579166197
ENSMUSG00000026116	235.810866771765	1.24431996900502	0.38116453244524	3.26452191399469	0.00109648980679202	0.026175667548576
ENSMUSG00000030075	121.90631898252	0.589740139049604	0.180632529606108	3.26486120930492	0.00109517725385566	0.026175667548576
ENSMUSG00000108778	17.6816098817076	-1.38802890739345	0.425333463199173	-3.26338985170201	0.00110087968483633	0.0262088867663897
ENSMUSG00000063856	1059.84219227094	-0.670582213928362	0.205493930057046	-3.26327017903743	0.0011013446966253	0.0262088867663897
ENSMUSG00000052584	793.322177707299	-0.466165463436944	0.142908607521367	-3.26198310600183	0.00110635736790984	0.0262868426425675
ENSMUSG00000060538	144.688833529366	-0.704900901200567	0.216140991437905	-3.26130132239667	0.00110902120122228	0.0263088336684941
ENSMUSG00000006800	227.952967253236	0.854737158337994	0.262342409120678	3.25809754207454	0.00112161846099497	0.0263799229140513
ENSMUSG00000032291	101.122983366523	-0.593115604383355	0.181977554840888	-3.25927889789455	0.00111695805388469	0.0263799229140513
ENSMUSG00000039450	43.7117188345683	-0.698792308321963	0.214492907215418	-3.25788072619184	0.00112247574209772	0.0263799229140513
ENSMUSG00000034525	774.876102148426	0.689914844223942	0.211740148906894	3.25830905374167	0.00112078273588791	0.0263799229140513
ENSMUSG00000024208	819.165994083406	-0.751674373809202	0.230628233100636	-3.25924698682145	0.00111708370630569	0.0263799229140513
ENSMUSG00000033871	14.6282078547331	1.51515305630525	0.464898442984194	3.25910546522687	0.00111764111650648	0.0263799229140513
ENSMUSG00000070283	468.430287647582	-0.649972992840872	0.199591059955905	-3.25652357868367	0.00112785562608096	0.0264505504171003
ENSMUSG00000024902	552.229377998224	-0.609992606243832	0.187330264097019	-3.25624163924689	0.00112897625169784	0.0264505504171003
ENSMUSG00000036155	318.815092607336	0.488425961806431	0.150062357010813	3.25482000640064	0.00113464251781774	0.0264611870198721
ENSMUSG00000039195	393.187741293664	-0.571207592210054	0.175519932783946	-3.25437449268611	0.00113642362490366	0.0264611870198721
ENSMUSG00000047459	1633.34271750764	-0.719417153494467	0.221032186115408	-3.25480721218962	0.00113469363143355	0.0264611870198721
ENSMUSG00000110156	32.0217549334742	-0.891960155420695	0.27398480211538	-3.25550960686161	0.00113189067097311	0.0264611870198721
ENSMUSG00000024277	896.356909286739	0.79801988322764	0.24525389753876	3.2538519927151	0.00113851580616329	0.0264691808391419
ENSMUSG00000029066	667.501890572276	-0.796848014972774	0.244928016500623	-3.25339675859722	0.00114034154504648	0.0264709651599364
ENSMUSG00000032171	531.862874089206	-0.471697865793114	0.145045933854882	-3.25205852557746	0.00114572427776913	0.0265145824832352
ENSMUSG00000032340	581.384358691215	0.305894282304232	0.0940518538757033	3.25240034830674	0.00114434714614064	0.0265145824832352
ENSMUSG00000018882	316.702520818044	-0.298506211054577	0.0918126424319495	-3.25125389214046	0.00114897202524353	0.0265491474840623
ENSMUSG00000004268	399.750648432411	-0.586610890400811	0.180451636282506	-3.25079285777404	0.00115083673390577	0.0265516981214387
ENSMUSG00000040761	107.190682709134	1.43548527095637	0.441659723024118	3.25020642844081	0.00115321265927652	0.0265660176531966
ENSMUSG00000073910	22.0660668977535	0.787707304518131	0.242424931574979	3.24928339424735	0.00115696152856774	0.0266118734572535
ENSMUSG00000021286	133.465432849649	-0.449986595454715	0.138509004873304	-3.24878946221817	0.00115897223838667	0.0266176704521735
ENSMUSG00000052488	198.776968519428	0.928988169338303	0.28603644668307	3.24779649625429	0.00116302420273448	0.026670259558161
ENSMUSG00000023277	314.717441846456	-0.457898498246041	0.14100678269209	-3.24735086854604	0.00116484691415439	0.0266716460601009
ENSMUSG00000060716	188.096553586385	0.540524578005019	0.166478493411716	3.24681324853327	0.00116704940699772	0.0266817111403481
ENSMUSG00000053317	182.954940782841	-0.565363435844688	0.174202962314882	-3.24542951699501	0.00117273591603868	0.0267712791692993
ENSMUSG00000046727	378.559872973178	-0.571223476056056	0.176058514239769	-3.24450923900291	0.00117653200623479	0.0268174878228366
ENSMUSG00000004113	306.335567148883	1.19627396422228	0.368781295803801	3.24385747822396	0.00117922734412965	0.0268385050427101
ENSMUSG00000030763	909.229694485049	-0.468032131200745	0.144317906244588	-3.24306347964562	0.00118251861123479	0.0268730017733312
ENSMUSG00000042589	114.657956673736	1.00943964578875	0.311463954916475	3.24095173728674	0.00119131351464755	0.0269343281257795
ENSMUSG00000029815	101.801431358105	-0.529103664553496	0.163211828523391	-3.24182180507625	0.00118768259495647	0.0269343281257795
ENSMUSG00000025586	146.720407314546	0.617389109961242	0.19049293117314	3.24100797945145	0.00119107849821353	0.0269343281257795
ENSMUSG00000042650	206.451597298834	0.511350770943758	0.157789868485882	3.24070725104578	0.00119233563556473	0.0269343281257795
ENSMUSG00000013622	819.516293700625	-0.578637861802362	0.178591704919164	-3.24000413157079	0.00119527967668283	0.0269605930053571
ENSMUSG00000028772	601.758570442271	-0.516226452797342	0.159413498533308	-3.23828570068977	0.00120250322866617	0.0270106139885698
ENSMUSG00000041638	207.426987825692	1.02632366673371	0.31702509760927	3.23735778168151	0.00120642055211583	0.0270106139885698
ENSMUSG00000014633	90.1362085915572	-0.661716181125984	0.204398438592787	-3.23738373777056	0.00120631081524286	0.0270106139885698
ENSMUSG00000004099	211.497280555155	0.778030866787393	0.240319712955863	3.23748250702299	0.00120589332395974	0.0270106139885698
ENSMUSG00000021140	358.610766612806	0.710831538825334	0.21947212468617	3.2388237906831	0.00120023700205747	0.0270106139885698
ENSMUSG00000060424	533.910070734058	-0.813007874819084	0.251213212742176	-3.23632609107024	0.00121078979749869	0.0270186862952582
ENSMUSG00000042359	229.648630506216	0.619428224838908	0.191401638492898	3.23627441079555	0.00121100904921184	0.0270186862952582
ENSMUSG00000068740	362.853734626477	1.3233898785799	0.409010544758629	3.23558865544867	0.00121392181571031	0.0270186862952582
ENSMUSG00000008668	2925.87636585404	-0.843350586703866	0.260644045909749	-3.23564109726828	0.00121369883919118	0.0270186862952582
ENSMUSG00000037217	645.46319589472	1.13583861709125	0.35127396365317	3.23348364700526	0.00122290337129291	0.0271125236291023
ENSMUSG00000002345	268.160006448965	-0.51957069677066	0.160674894329643	-3.23367691597606	0.00122207618819355	0.0271125236291023
ENSMUSG00000020456	718.070717536149	1.06985152322075	0.330881075888429	3.23334152715792	0.00122351196819801	0.0271125236291023
ENSMUSG00000059554	213.993098790074	-0.464626630419586	0.143769051171842	-3.23175695069611	0.00123031654046876	0.02722345152046
ENSMUSG00000006057	1047.89177787784	-0.500962543972838	0.155123569590923	-3.22944182688632	0.00124032112054766	0.0273871400837191
ENSMUSG00000000532	403.485998447346	0.710929455225421	0.220155941166258	3.22920858487548	0.00124133320762678	0.0273871400837191
ENSMUSG00000023079	169.50863263565	0.707905283670282	0.219268603380176	3.22848448322029	0.0012444801008044	0.0274166030941405
ENSMUSG00000026347	58.1799339963012	0.709735535680343	0.219912536688847	3.22735368509047	0.00124940920523389	0.0274623247107442
ENSMUSG00000025246	361.573847145177	0.664924897025883	0.206061431589904	3.2268284845715	0.00125170465878841	0.0274623247107442
ENSMUSG00000059495	731.863591676125	0.568112215081403	0.176062676187813	3.22676121584893	0.00125199894617863	0.0274623247107442
ENSMUSG00000045636	272.569419417196	0.435011752105324	0.134861721520481	3.22561322220153	0.00125703105035078	0.0275328002128207
ENSMUSG00000020173	186.576836709954	0.718754841100899	0.222862772102593	3.225100515083	0.00125928447257313	0.0275366542309212
ENSMUSG00000062683	436.763186857221	-0.668002181986987	0.20714878930786	-3.22474576954546	0.00126084581315021	0.0275366542309212
ENSMUSG00000002395	1022.39098169829	-0.751209814393611	0.233000282211658	-3.22407255159978	0.00126381376091785	0.027561702120305
ENSMUSG00000028681	19.5442911574757	1.48717029386158	0.461605398852726	3.22173505240144	0.0012741690068451	0.0275644470416303
ENSMUSG00000025745	584.693439532913	-0.52342480682597	0.162463645114355	-3.2217965222776	0.00127389569217481	0.0275644470416303
ENSMUSG00000057841	2784.85302553437	-0.81490233076922	0.252878917494973	-3.222500075695	0.00127077132169912	0.0275644470416303
ENSMUSG00000018166	62.6191049702129	0.774482374610149	0.240404654994517	3.22157811223669	0.001274867058417	0.0275644470416303
ENSMUSG00000068417	38.8450890381904	-0.822567063771201	0.255205173178931	-3.22315983459504	0.00126784786469068	0.0275644470416303
ENSMUSG00000054733	307.402193548601	-0.531148323191195	0.164827649280399	-3.22244675277523	0.00127100787243856	0.0275644470416303
ENSMUSG00000020457	649.875481960372	-0.431289762346441	0.133893052300349	-3.22115117204864	0.00127676782556793	0.0275661641083746
ENSMUSG00000059013	44.1742142687593	1.06596141399789	0.33134598677593	3.21706450821974	0.00129509475891995	0.0277477415605181
ENSMUSG00000027210	2207.51017606881	0.258642635828799	0.0804065520797553	3.21668606772557	0.00129680412782258	0.0277477415605181
ENSMUSG00000031386	340.63925053595	0.889191986295458	0.276386634547215	3.21720327667855	0.00129446848022405	0.0277477415605181
ENSMUSG00000001025	113.410977239188	-0.73576317908571	0.228761727322409	-3.21628616682348	0.00129861269335937	0.0277477415605181
ENSMUSG00000047215	5058.50612481049	-0.625740210532544	0.194490078445515	-3.21733743712712	0.00129386326380007	0.0277477415605181
ENSMUSG00000046364	3244.40649770773	-0.840246302948121	0.26103882962042	-3.21885561688249	0.00128703272003794	0.0277477415605181
ENSMUSG00000038845	611.092448458501	-0.482841533790706	0.15009680298404	-3.21686754275537	0.00129598416787126	0.0277477415605181
ENSMUSG00000002379	975.37110209773	-0.660007634424139	0.205240471675642	-3.21577722481169	0.00130091776763177	0.0277477415605181
ENSMUSG00000035885	3221.2994336834	-0.598646031981309	0.186168756453598	-3.21560955439115	0.00130167799854429	0.0277477415605181
ENSMUSG00000028567	289.581760553155	-0.400920214289701	0.124773658100073	-3.21317993232313	0.00131274021253842	0.0279441956635288
ENSMUSG00000036181	116.935767556545	-0.530399805864879	0.165096471444119	-3.21266591118155	0.00131509167226486	0.0279549332299559
ENSMUSG00000038831	265.722026309666	0.829153520775113	0.258358401147159	3.20931511068934	0.00133051586944172	0.0279887228750698
ENSMUSG00000030691	317.903351776314	0.52793210740566	0.164512624408967	3.20906744574968	0.00133166250393476	0.0279887228750698
ENSMUSG00000025351	372.918409908684	-0.554371292144666	0.172748870063453	-3.20911674815029	0.00133143417194671	0.0279887228750698
ENSMUSG00000035941	197.341713667951	0.353738497419028	0.110270630451333	3.20791217000567	0.00133702323347707	0.0279887228750698
ENSMUSG00000018286	1195.48022429195	-0.653875983128022	0.203678668577315	-3.21033119322368	0.00132582115835891	0.0279887228750698
ENSMUSG00000053580	882.617163651963	0.475530030786652	0.148136274084786	3.21008499589021	0.00132695728415327	0.0279887228750698
ENSMUSG00000025156	993.528768643979	-0.416603677088797	0.129788275427192	-3.20987142881409	0.00132794355877742	0.0279887228750698
ENSMUSG00000042082	445.953282985571	0.510750614100921	0.159209903614031	3.20803293329743	0.00133646193525799	0.0279887228750698
ENSMUSG00000021294	24.4093311991769	1.21217600960983	0.377533971024623	3.21077334132342	0.00132378303250614	0.0279887228750698
ENSMUSG00000022790	156.75379298137	0.458438839470506	0.142884364158287	3.20846050700586	0.00133447635359518	0.0279887228750698
ENSMUSG00000024346	806.71014560512	-0.740725398766002	0.230645573121379	-3.21153095956535	0.00132029743519794	0.0279887228750698
ENSMUSG00000035642	268.974305042605	-0.731785404971186	0.228246646414626	-3.20611678842303	0.00134539371839988	0.0281250468618539
ENSMUSG00000001138	111.865996308812	0.918716609375955	0.286926272911372	3.20192570744379	0.00136512200196553	0.0281881516177999
ENSMUSG00000005625	879.987022199906	-0.402239686641774	0.125619708437	-3.20204282947768	0.00136456707932373	0.0281881516177999
ENSMUSG00000030335	502.256050728243	-0.596812876500606	0.186231517401964	-3.20468245561485	0.00135211562041197	0.0281881516177999
ENSMUSG00000061983	3661.45754830611	-0.805119655561887	0.251295607055671	-3.20387477121128	0.00135591439894221	0.0281881516177999
ENSMUSG00000049577	41.5458980517962	1.2153931319031	0.379676324665231	3.20112962791331	0.0013688993352549	0.0281881516177999
ENSMUSG00000010607	245.489184307309	-0.685957489764394	0.214258491698286	-3.20154167205818	0.0013669430170649	0.0281881516177999
ENSMUSG00000041444	1257.48271475952	0.449619600552953	0.140413022087703	3.20212181083972	0.00136419298415111	0.0281881516177999
ENSMUSG00000032511	55.9504992320776	1.08891396510098	0.34014976130977	3.20127805149132	0.00136819434701426	0.0281881516177999
ENSMUSG00000041297	248.879439809013	0.344382615155573	0.10748868400879	3.2038964690219	0.00135581221916789	0.0281881516177999
ENSMUSG00000036613	368.209942724083	-0.417029010740098	0.130266828288946	-3.20134462639316	0.0013678782356908	0.0281881516177999
ENSMUSG00000037896	66.4046894403427	1.00997381098401	0.315196045443114	3.2042718352134	0.00135404566096574	0.0281881516177999
ENSMUSG00000030209	822.448795817975	0.840793716241714	0.262703559832111	3.20054176951028	0.00137169486131366	0.0282073393016063
ENSMUSG00000117406	38.9358313682483	1.03095767644385	0.322227812197577	3.19946831843214	0.00137681318507078	0.0282741757883938
ENSMUSG00000036817	565.557923430182	0.39086812140188	0.122245158695957	3.19741186948786	0.0013866677689687	0.0282855193862253
ENSMUSG00000034269	436.786785450991	0.631759144152933	0.197633072167796	3.19662664362447	0.00139044773196905	0.0282855193862253
ENSMUSG00000040029	265.965615257845	0.367248918552076	0.114818949644812	3.1985044253422	0.00138142412851132	0.0282855193862253
ENSMUSG00000034656	213.457180197939	1.1693521184301	0.365581439839806	3.19860909498716	0.00138092273541925	0.0282855193862253
ENSMUSG00000038717	1097.96466287311	-0.881502295418364	0.275755147233098	-3.1966848280559	0.00139016731496408	0.0282855193862253
ENSMUSG00000021037	775.676210609868	-0.449758769990485	0.140693020104748	-3.19673832899197	0.00138990951585886	0.0282855193862253
ENSMUSG00000071662	833.39396866617	-0.708138083845303	0.221462476829726	-3.19755334620304	0.00138598772900484	0.0282855193862253
ENSMUSG00000070939	178.911963316642	0.808051790161974	0.253300800277051	3.19008779000365	0.001422295809419	0.0283065210406635
ENSMUSG00000026490	1028.72131939138	0.537023975705609	0.168379012157241	3.18937597284458	0.00142580306968866	0.0283065210406635
ENSMUSG00000010175	63.6350930156593	0.600845867150047	0.18838316981003	3.18948804055029	0.00142525036221967	0.0283065210406635
ENSMUSG00000027207	269.957790163369	-0.590395308359795	0.185138991740811	-3.18893012654153	0.00142800389936912	0.0283065210406635
ENSMUSG00000028057	270.587241708952	-0.51927576958237	0.162684736305324	-3.19191450516785	0.0014133315956534	0.0283065210406635
ENSMUSG00000038642	856.164521846355	-0.950466186760096	0.297930879885036	-3.19022381005574	0.0014216265182231	0.0283065210406635
ENSMUSG00000028609	259.50493193267	-0.840877043621538	0.263515570092414	-3.19099567181797	0.00141783404229387	0.0283065210406635
ENSMUSG00000029207	241.685640760742	0.338869543690195	0.106191150084452	3.19112791810521	0.00141718519834451	0.0283065210406635
ENSMUSG00000067274	2415.68048242391	-0.714072228741528	0.223923095115391	-3.18891728597069	0.00142806733060883	0.0283065210406635
ENSMUSG00000029614	4149.98735155204	-0.725936734406498	0.227328886389327	-3.1933325585524	0.00140640874752875	0.0283065210406635
ENSMUSG00000030086	531.091344081589	-0.534744277004722	0.167413680774098	-3.19414921487981	0.00140243608380946	0.0283065210406635
ENSMUSG00000030357	819.893091255094	-0.396471998520927	0.124151636490652	-3.1934496372972	0.00140583857595599	0.0283065210406635
ENSMUSG00000045252	91.1355786896608	0.980771331942982	0.307681521766417	3.18761856842205	0.00143449630909738	0.0283065210406635
ENSMUSG00000031714	199.918418758423	0.336119473248436	0.105299408263066	3.19203572738719	0.00141273857054154	0.0283065210406635
ENSMUSG00000014856	268.774367284815	-0.557252932738859	0.174804158985917	-3.18786999103238	0.00143324962524895	0.0283065210406635
ENSMUSG00000020900	1438.76968604846	0.53984602392793	0.169097710340216	3.19250936539465	0.00141042370857371	0.0283065210406635
ENSMUSG00000020485	536.502444828527	-0.73656780764406	0.231031224126206	-3.18817428436293	0.00143174211681121	0.0283065210406635
ENSMUSG00000039087	222.869056824043	1.64747193426644	0.515484560054188	3.19596756514542	0.00139362777217444	0.0283065210406635
ENSMUSG00000117437	8.25210435765901	-1.30604609244678	0.409103073410764	-3.19246218699371	0.00141065413172167	0.0283065210406635
ENSMUSG00000002308	155.197043419502	-0.622951368395114	0.195014841008268	-3.19437928505504	0.00140131876601085	0.0283065210406635
ENSMUSG00000024052	413.612039683525	0.279055278283121	0.0873769729654712	3.19369358782199	0.0014046512255378	0.0283065210406635
ENSMUSG00000024620	90.8104376498331	1.0792247532188	0.337869008651659	3.1942105537459	0.00140213811612655	0.0283065210406635
ENSMUSG00000097855	6.28406319222801	1.64525295468903	0.516082221292289	3.18796673632597	0.0014327701780033	0.0283065210406635
ENSMUSG00000020706	411.409157834514	-0.448852943626976	0.140838474781494	-3.18700514417922	0.00143754218078665	0.0283296886799558
ENSMUSG00000025782	72.657995581891	0.631381431446393	0.198229934570558	3.18509630149557	0.00144705844964186	0.0284801425686991
ENSMUSG00000004069	334.240719770777	0.307145888345244	0.0964503294159618	3.1844980748652	0.00145005275383419	0.0285020109471174
ENSMUSG00000020250	253.803967937555	0.633029257907938	0.198944297702472	3.18194220803782	0.00146291006498757	0.0287174368788417
ENSMUSG00000044991	113.133118344194	-0.691575161821253	0.217423271518542	-3.18077801419834	0.00146880130926173	0.0287686083636786
ENSMUSG00000031760	1338.10601667513	-0.524368779180213	0.164880212802901	-3.18030144591726	0.00147121921859843	0.0287686083636786
ENSMUSG00000021660	1119.95895364651	-0.692811599147603	0.21783722402738	-3.18040960281666	0.00147067015392042	0.0287686083636786
ENSMUSG00000063439	215.382497148472	-0.533278747969842	0.167761845888656	-3.17878445569669	0.00147894023771765	0.0288327871027123
ENSMUSG00000032504	217.716307525734	0.795960474102746	0.25040223376818	3.17872753020102	0.00147923069671334	0.0288327871027123
ENSMUSG00000024096	305.499399864825	0.552316876126448	0.173764635905435	3.17853441955258	0.00148021642410356	0.0288327871027123
ENSMUSG00000022450	1174.89574658327	-0.724417299331151	0.227950839807455	-3.17795407089989	0.00148318243993748	0.0288534270288609
ENSMUSG00000029196	130.022616407925	0.489013953530271	0.15394824213673	3.17648286685826	0.00149072594765617	0.0289629489316767
ENSMUSG00000026131	1645.15152869981	0.736961542904593	0.23213684636718	3.17468577021551	0.00149998840748001	0.0290311055590919
ENSMUSG00000039137	72.1580391818199	1.25661524178657	0.39581439251387	3.1747588403889	0.00149961076296025	0.0290311055590919
ENSMUSG00000030744	4440.27606321171	-0.754746603187738	0.237706475835073	-3.1751200741851	0.00149774510496822	0.0290311055590919
ENSMUSG00000067825	86.5966519780311	0.576842790932995	0.181796203343916	3.17301890976096	0.00150862698152799	0.0290712433825468
ENSMUSG00000087687	270.669559853149	-0.835045592824637	0.263188542811399	-3.17280373949649	0.00150974544424723	0.0290712433825468
ENSMUSG00000033885	143.404318544009	0.463465837936795	0.146061070373345	3.17309627234783	0.00150822503463195	0.0290712433825468
ENSMUSG00000052551	120.084248382444	0.463332156322843	0.145989070288913	3.17374550989267	0.00150485572658153	0.0290712433825468
ENSMUSG00000037885	74.4549278834295	0.861234892404403	0.271926067676909	3.16716561880962	0.00153932623758457	0.0291241301665624
ENSMUSG00000027270	988.015039818485	-0.519951388072501	0.164017125509068	-3.17010425867849	0.00152384249920613	0.0291241301665624
ENSMUSG00000017754	223.463477285657	0.94756463868643	0.299171659684574	3.16729412032368	0.0015386461428554	0.0291241301665624
ENSMUSG00000027581	3942.94814236507	-0.641320460381472	0.202514852580104	-3.16678234811346	0.00154135634380023	0.0291241301665624
ENSMUSG00000031391	734.312355667411	0.797288704334049	0.251579897966948	3.16912722668642	0.00152897450423039	0.0291241301665624
ENSMUSG00000054426	84.4785517518229	-0.521647587540618	0.164713690717366	-3.16699592649963	0.00154022475894807	0.0291241301665624
ENSMUSG00000063800	335.496016781845	-0.694511654662288	0.219199997240766	-3.1683926250211	0.00153284358718822	0.0291241301665624
ENSMUSG00000055027	34.9695967768444	-0.939974607764954	0.296559888872807	-3.16959455082648	0.00152651783216523	0.0291241301665624
ENSMUSG00000019837	302.992231702788	-0.524099895535926	0.165375865402192	-3.16914378202238	0.00152888741245363	0.0291241301665624
ENSMUSG00000020056	232.141153396203	-0.759105390569262	0.239691591617518	-3.16700884435106	0.00154015634189837	0.0291241301665624
ENSMUSG00000111394	43.3582866257076	1.17910348224625	0.372063313769869	3.1690936424212	0.00152915119322845	0.0291241301665624
ENSMUSG00000020903	293.066675348038	-0.702435770797691	0.221784051218542	-3.16720596877151	0.00153911265545278	0.0291241301665624
ENSMUSG00000072582	149.620403064858	-0.555788443583506	0.175475628471916	-3.16732556209341	0.00153847977931992	0.0291241301665624
ENSMUSG00000001440	1028.0456696142	0.256105633942957	0.0808535084257933	3.16752654188172	0.00153741675379369	0.0291241301665624
ENSMUSG00000004698	83.0644930418092	0.57988302579302	0.18287561630298	3.17091495036876	0.00151959627086014	0.0291241301665624
ENSMUSG00000030317	239.431760628574	-0.581312072048846	0.183587622933191	-3.16640121355234	0.00154337758027496	0.029125959697583
ENSMUSG00000015597	318.365227059055	0.410015989704838	0.129511480543681	3.16586597561559	0.00154622018041425	0.0291432657914939
ENSMUSG00000029361	202.158473171493	1.14289006232436	0.361359449468634	3.16275128270461	0.0015628579199782	0.029166281897497
ENSMUSG00000051331	254.779036381759	1.01708906079959	0.321472586930831	3.16384383038677	0.00155700318371871	0.029166281897497
ENSMUSG00000057143	25.0536115760116	-0.941587896206091	0.297698265941934	-3.16289345262678	0.00156209491523603	0.029166281897497
ENSMUSG00000005161	2698.38044127862	-0.577532187418214	0.182529108114106	-3.16405527526699	0.00155587242976195	0.029166281897497
ENSMUSG00000005198	163.946384478821	1.17339318887766	0.370783137613646	3.16463471459247	0.00155277760864888	0.029166281897497
ENSMUSG00000042275	12.4322549867991	1.22306644893433	0.386487594917954	3.1645684493288	0.00155313124819925	0.029166281897497
ENSMUSG00000021144	127.944704318243	1.02897283819434	0.325232655113166	3.1638054236476	0.00155720865447836	0.029166281897497
ENSMUSG00000061607	101.868636804115	0.7641407542422	0.241601061334795	3.16282035360476	0.00156248718391937	0.029166281897497
ENSMUSG00000016252	866.294112857066	-0.580905923213682	0.183730470719013	-3.16172881362769	0.00156835547594121	0.0291817701297147
ENSMUSG00000028337	47.3151722656604	0.770879279281128	0.243797494609132	3.16196555061831	0.00156708101965243	0.0291817701297147
ENSMUSG00000042744	705.827787753751	1.0417534223725	0.329766335964682	3.15906540103619	0.0015827596765739	0.0291817701297147
ENSMUSG00000010376	1016.17733093903	-0.663257604616865	0.209794011455849	-3.16147062546849	0.00156974650095775	0.0291817701297147
ENSMUSG00000035112	14.7553824971934	1.55566204295183	0.492449762631193	3.15902689167688	0.0015829688322759	0.0291817701297147
ENSMUSG00000091803	28.5195892167393	-1.11738332295891	0.353709205733155	-3.15904507105729	0.00158287009152197	0.0291817701297147
ENSMUSG00000048856	17.9744224361645	1.00248201971181	0.317135241694712	3.16105524682384	0.00157198679592117	0.0291817701297147
ENSMUSG00000035805	1043.49450602234	-0.359672180285499	0.113855108908031	-3.15903417716662	0.00158292926067819	0.0291817701297147
ENSMUSG00000007670	184.532331186932	1.16210188110659	0.367773868741626	3.15982721959783	0.00157862724170486	0.0291817701297147
ENSMUSG00000117698	8.32333849391754	1.15654174563348	0.366016205274907	3.15981021868915	0.00157871935355045	0.0291817701297147
ENSMUSG00000058715	106.583222118	-0.778818911719354	0.24666943633701	-3.15733851459124	0.00159216396012584	0.0293155736453827
ENSMUSG00000028847	583.556484298517	-0.445816972521724	0.141254264755775	-3.1561310611933	0.00159877004201023	0.0293301631343332
ENSMUSG00000029864	99.9464874625118	-0.82797443689936	0.26232634758589	-3.15627631200205	0.00159797402938846	0.0293301631343332
ENSMUSG00000024227	59.3037708042079	-0.7642335321135	0.242101205686876	-3.15666966608142	0.00159582017707736	0.0293301631343332
ENSMUSG00000027574	270.502422523399	-0.668675442483236	0.211927351438499	-3.15521067924678	0.00160382246731375	0.0293672164456991
ENSMUSG00000030750	189.661434050274	-0.780958393621851	0.247525964749898	-3.15505645806062	0.00160467049888293	0.0293672164456991
ENSMUSG00000038990	116.627380892299	0.843286616658583	0.267340830314732	3.15435025643412	0.00160855903584246	0.0293673594782578
ENSMUSG00000038803	395.355128199158	-0.766125139869332	0.242858016479137	-3.1546215808575	0.00160706402537495	0.0293673594782578
ENSMUSG00000115936	105.717814621899	-0.590932207893107	0.187371166490151	-3.15380545983936	0.00161156475751013	0.029386786270983
ENSMUSG00000037736	770.129206642951	0.233557422464443	0.0740703601624239	3.15318329696644	0.0016150036425631	0.0294140555116637
ENSMUSG00000032549	2440.13741470501	0.521398629965052	0.165411077021229	3.15213853482216	0.00162079356070692	0.0294486321024
ENSMUSG00000020393	57.1484083500286	0.914526772595516	0.290119460924435	3.15224207876808	0.00162021888368265	0.0294486321024
ENSMUSG00000081992	19.0544398673165	-1.13221224682646	0.359688154306209	-3.14776072904137	0.00164526305827909	0.0294708345419826
ENSMUSG00000028149	1105.75186537302	0.366290859401925	0.116329286058847	3.14874157498594	0.001639751310608	0.0294708345419826
ENSMUSG00000029311	330.96723432019	-0.548282111946385	0.174055052675152	-3.15004996131696	0.00163242543796618	0.0294708345419826
ENSMUSG00000051339	86.2888340780163	0.819225540706312	0.260275895659164	3.14752750588592	0.0016465761345286	0.0294708345419826
ENSMUSG00000043421	57.7291241561666	-0.631973248009637	0.200583368211034	-3.15067621830308	0.00162892959058277	0.0294708345419826
ENSMUSG00000039159	436.098431960561	0.340951673183016	0.108254471279058	3.14953894425396	0.00163528311531206	0.0294708345419826
ENSMUSG00000035215	307.269918193428	-0.653784465433344	0.207627752382949	-3.14882985501621	0.00163925606584353	0.0294708345419826
ENSMUSG00000021803	37.6768639752839	0.701813727610912	0.222954781698934	3.14778504530395	0.00164512621008757	0.0294708345419826
ENSMUSG00000022000	358.603135305816	0.493620534075096	0.156822211278125	3.14764426577086	0.0016459186409237	0.0294708345419826
ENSMUSG00000063382	99.6635966345508	1.40910886568884	0.447706558444956	3.14739384337629	0.00164732910621191	0.0294708345419826
ENSMUSG00000059534	1428.67291012821	-0.816763480015404	0.259178109160237	-3.15135982225427	0.00162512149098924	0.0294708345419826
ENSMUSG00000021242	563.889846851229	-0.415470311653146	0.131918117943132	-3.14945602720204	0.00163574723267433	0.0294708345419826
ENSMUSG00000048385	180.23569639993	1.07535436215769	0.341263395490917	3.15109788030669	0.00162657970140525	0.0294708345419826
ENSMUSG00000058248	335.317415889065	0.779041784626069	0.247768720546201	3.14422975954628	0.00166524637951753	0.0294849417189363
ENSMUSG00000037771	817.093394551573	0.966004057929212	0.307153322416903	3.14502233063279	0.00166074152949545	0.0294849417189363
ENSMUSG00000027566	1034.29662799825	-0.573553966399133	0.182451776473974	-3.14359211778324	0.0016688787934718	0.0294849417189363
ENSMUSG00000063882	2966.91264302205	-0.845237495065362	0.268664171847918	-3.14607448120706	0.00165477859225582	0.0294849417189363
ENSMUSG00000036199	2163.52599285701	-0.819297433856416	0.260633282539077	-3.14348737764747	0.00166947615663545	0.0294849417189363
ENSMUSG00000033389	406.467897280657	0.497267319068608	0.158151244557082	3.14425169691996	0.00166512153978297	0.0294849417189363
ENSMUSG00000017167	375.606633886468	1.18865116745901	0.377821385358397	3.14606640471519	0.0016548242896791	0.0294849417189363
ENSMUSG00000021067	54.165102837222	0.652294088485159	0.207471697738052	3.14401480103917	0.00166647010664855	0.0294849417189363
ENSMUSG00000063450	87.3758653072921	0.840425314389443	0.267324663409405	3.14383754821134	0.00166747980324123	0.0294849417189363
ENSMUSG00000019579	480.243552513268	-0.66406045040067	0.211250435310102	-3.14347494444626	0.00166954707982348	0.0294849417189363
ENSMUSG00000032905	687.790906756994	-0.56103572101467	0.178384189685549	-3.14509779147832	0.00166031320697932	0.0294849417189363
ENSMUSG00000026087	665.646419135985	-0.728879086688598	0.231905352361633	-3.14300243295802	0.00167224450063985	0.0294981591109373
ENSMUSG00000032330	2113.01170559085	-0.868415219100832	0.27637403887701	-3.14217363768848	0.0016769855205591	0.0295473525653807
ENSMUSG00000069516	109.133665727911	-0.70909114404732	0.225706301820039	-3.14165416884415	0.00167996337809915	0.0295654020087565
ENSMUSG00000026849	339.062995376918	-0.497452488696201	0.158493019967003	-3.13863972558392	0.00169733991795879	0.0295718264678962
ENSMUSG00000023104	286.08796448615	-0.364485151429063	0.116103276578195	-3.13931839110143	0.00169341344149885	0.0295718264678962
ENSMUSG00000002265	2439.0023962084	0.43140140023336	0.137408544556177	3.13955294138923	0.00169205837500207	0.0295718264678962
ENSMUSG00000108713	15.9347660090228	-1.19814238430398	0.381561506728186	-3.14010287509821	0.00168888515497383	0.0295718264678962
ENSMUSG00000048758	2169.90598180489	-0.735693925641714	0.234406364208102	-3.13854074793199	0.00169791326069387	0.0295718264678962
ENSMUSG00000044502	631.363777165208	-0.363698415056413	0.11582339460288	-3.14011185998662	0.00168883335597158	0.0295718264678962
ENSMUSG00000060147	304.662402064473	-0.537117924992945	0.171070472374195	-3.1397465473648	0.00169094060744624	0.0295718264678962
ENSMUSG00000033228	273.748305025651	0.394205294326082	0.125552616106933	3.13976169154721	0.00169085320245228	0.0295718264678962
ENSMUSG00000073412	38.5342185593021	-0.890170723871405	0.283621212241075	-3.13859008230587	0.00169762746174954	0.0295718264678962
ENSMUSG00000038384	76.295647036632	1.05495347803128	0.336208365353525	3.13779663668388	0.00170222934262997	0.0296129208054077
ENSMUSG00000028197	13.9307086999045	1.85659231871578	0.592060755431798	3.13581385302551	0.00171377943630932	0.0297796231556161
ENSMUSG00000022671	136.729993403355	-0.516003500523899	0.164623139597831	-3.1344530409545	0.00172174808855395	0.0298837813305781
ENSMUSG00000075478	131.803841116589	0.769876137554686	0.24566198210218	3.13388392850492	0.00172509079490078	0.0299075019253417
ENSMUSG00000042569	230.624853832003	-0.638399710962823	0.203825091212295	-3.13209579431953	0.00173563235012433	0.0299872096108809
ENSMUSG00000041112	661.022343838656	0.678254805146837	0.216545232821181	3.13216225686634	0.00173523947712821	0.0299872096108809
ENSMUSG00000022956	852.673707676317	-0.787958257083253	0.251560752618189	-3.132278182834	0.00173455441196946	0.0299872096108809
ENSMUSG00000030376	716.036893673889	0.83603882938948	0.267003894290269	3.1311859012835	0.00174101913549672	0.030045980177586
ENSMUSG00000028580	302.119564154203	0.672909232624782	0.214934503835335	3.13076411938174	0.00174352139672634	0.0300548933251175
ENSMUSG00000100215	36.9089072204886	-1.46580584739761	0.468379160368713	-3.1295283211228	0.00175087193783602	0.0301472659603505
ENSMUSG00000040943	188.698584250406	0.623094913091662	0.199125023468159	3.12916429205743	0.00175304261300513	0.0301503408498098
ENSMUSG00000027355	21.9194388462149	-0.985672586842299	0.315124315367349	-3.12788489740398	0.00176069118141856	0.0302132211233219
ENSMUSG00000096472	508.55610387714	-0.525838349321847	0.168104853234445	-3.12803788352555	0.00175977497662508	0.0302132211233219
ENSMUSG00000021708	455.208771619388	0.343110310958356	0.109724806331544	3.12700766972981	0.0017659532034261	0.0302691978865843
ENSMUSG00000028351	808.096641642244	0.432720800529505	0.138461326501552	3.12521056574347	0.00177677824886626	0.030317405633135
ENSMUSG00000014592	788.664313217016	0.531291707113339	0.169970656417541	3.12578487552696	0.00177331221933946	0.030317405633135
ENSMUSG00000047613	138.832556806323	-0.619194029761468	0.198088334283532	-3.12584803138982	0.00177293144559119	0.030317405633135
ENSMUSG00000037791	200.972090424355	0.898698888624184	0.287553842611629	3.12532387139048	0.00177609394275725	0.030317405633135
ENSMUSG00000020721	166.878432135538	0.828717165910958	0.265216244758841	3.12468478944231	0.00177995683216437	0.0303374399265853
ENSMUSG00000030706	604.61789506105	-0.573430791824039	0.18353651864087	-3.12434166274062	0.00178203402422737	0.0303386782414862
ENSMUSG00000041642	193.726730761384	1.21206259987957	0.388094046183729	3.12311567723911	0.0017894740111009	0.0304311114134968
ENSMUSG00000020170	157.93033599956	0.585176163496095	0.187416251436434	3.12233415731597	0.00179423161452242	0.0304664595582871
ENSMUSG00000024446	206.996672278511	-0.71905289207658	0.230309677122423	-3.12211323927288	0.00179557858777615	0.0304664595582871
ENSMUSG00000027508	107.832890093286	0.669521954390633	0.214504407106437	3.12125034362774	0.00180084871275723	0.0304900358989808
ENSMUSG00000032737	91.2485094759131	0.913139295639128	0.292557884296716	3.1212260706432	0.00180099716509341	0.0304900358989808
ENSMUSG00000073676	754.450678965258	-0.640730437655053	0.205365675980169	-3.11994901093854	0.00180882347834524	0.0305063844410992
ENSMUSG00000026463	737.74546586395	0.732969220078703	0.234964602480019	3.11948783919923	0.00181165738926749	0.0305063844410992
ENSMUSG00000030655	680.203591403057	0.617182296571621	0.197851271573173	3.11942547381285	0.00181204093905175	0.0305063844410992
ENSMUSG00000021917	1080.43477335584	-0.766424236633906	0.245603490485845	-3.12057550614525	0.00180498017734584	0.0305063844410992
ENSMUSG00000056553	743.112389445767	0.997285858991015	0.319616828446116	3.12025453678246	0.00180694825923345	0.0305063844410992
ENSMUSG00000026644	9.10045696018929	-1.21922888929937	0.390988523725847	-3.1183239796426	0.00181882748545093	0.0305671770974223
ENSMUSG00000030881	786.222735824156	-0.314290730730278	0.100792873175669	-3.11818406230479	0.00181969121670152	0.0305671770974223
ENSMUSG00000029516	226.396436566043	1.16310656861635	0.373137405793645	3.11709989552638	0.0018263967318538	0.0306118654890447
ENSMUSG00000021361	397.814755247229	-0.45829193319256	0.147021127369725	-3.11718418564468	0.00182587458894822	0.0306118654890447
ENSMUSG00000026649	15.1674989363636	-1.01860149812785	0.326925209766646	-3.11570190275296	0.0018350767604943	0.0306555041612375
ENSMUSG00000029730	167.329978606112	-0.381849322169051	0.122537429357924	-3.11618518659874	0.00183207181088539	0.0306555041612375
ENSMUSG00000030530	63.0999114034813	1.04382992635355	0.335009775872872	3.11581930298554	0.00183434637625372	0.0306555041612375
ENSMUSG00000021071	745.819071510945	0.65403869512638	0.209951453257964	3.11519013075263	0.00183826377955035	0.0306576825610701
ENSMUSG00000097915	64.6075794607562	-0.623775738197627	0.200247067132626	-3.11503058261768	0.00183925839216727	0.0306576825610701
ENSMUSG00000026424	1542.37968485912	-0.529385904560952	0.16998237550738	-3.11435760902146	0.00184345910928154	0.0306601688120616
ENSMUSG00000022044	1540.37580803897	-0.539922612418573	0.173358450900316	-3.114486831271	0.00184265181776631	0.0306601688120616
ENSMUSG00000029810	276.091063668166	-0.560161440015604	0.179908201953876	-3.11359590019811	0.00184822434785884	0.0307056811249655
ENSMUSG00000002031	345.625218834713	-0.327172028859724	0.105090737946258	-3.1132337183419	0.00185049411956959	0.0307096803724625
ENSMUSG00000112639	23.9808525785666	-1.02048077315936	0.327845163179918	-3.11269125724247	0.0018538984810756	0.0307324792016202
ENSMUSG00000047907	105.471849780928	0.775948176712328	0.2493116592078	3.11236217021676	0.0018559665590194	0.0307331005150533
ENSMUSG00000060675	514.792478447428	-0.670073460966441	0.215365451521494	-3.11133218551336	0.00186245298596898	0.0308068043088968
ENSMUSG00000021290	1044.9398270893	-0.830242680674552	0.26691674323669	-3.11049307213496	0.00186775276984887	0.0308607403620771
ENSMUSG00000063972	52.6058036934004	0.521796331853441	0.167790612475614	3.1098064674463	0.0018720996210982	0.0308651718576484
ENSMUSG00000021488	860.158275646113	0.225116759437643	0.0723870055778848	3.10990567492709	0.00187147097091101	0.0308651718576484
ENSMUSG00000029020	760.313890821018	0.734723531750406	0.236319167804452	3.10903063249771	0.00187702256550294	0.0309000789225244
ENSMUSG00000030220	158.657167027984	-0.646155805021762	0.207845359383478	-3.10882959782418	0.00187830013932755	0.0309000789225244
ENSMUSG00000060212	275.509374146177	0.854912090503456	0.275113129277845	3.10749288028364	0.00188681530218034	0.0309418439622453
ENSMUSG00000021040	448.261757683018	-0.746625850841576	0.240268209535788	-3.10746832585177	0.00188697205002659	0.0309418439622453
ENSMUSG00000001289	2379.02758413771	-0.746885542225196	0.240316354376546	-3.10792640044347	0.00188404981335231	0.0309418439622453
ENSMUSG00000053024	422.525882489012	0.82513888546239	0.265699836883985	3.10553026730942	0.00189938180755891	0.0310613267219023
ENSMUSG00000059291	3707.64375729252	-0.826545027258819	0.266166414268598	-3.10536935897827	0.00190041549682732	0.0310613267219023
ENSMUSG00000021820	586.327519218139	0.448616193758428	0.144463606723489	3.10539245096589	0.00190026712012211	0.0310613267219023
ENSMUSG00000041000	161.542924348353	1.01476821351011	0.326843777696937	3.10474998380128	0.00190439924128245	0.0310788200293521
ENSMUSG00000063410	118.582939234811	0.731283840904195	0.235565938484679	3.10437003587323	0.00190684681321167	0.0310788200293521
ENSMUSG00000034449	10.1506637391083	1.26124200231254	0.406328861584445	3.10399314829479	0.00190927752458977	0.0310788200293521
ENSMUSG00000041841	3909.60780435596	-0.886195902999014	0.285507902294596	-3.10392775778447	0.00190969954590667	0.0310788200293521
ENSMUSG00000042541	914.541050530032	-0.823868990658478	0.265455675178533	-3.10360285235711	0.00191179771121063	0.0310795471097453
ENSMUSG00000026113	668.08894634571	0.398745696360125	0.128580265470764	3.10114227016268	0.00192775644630279	0.0310867148094875
ENSMUSG00000027016	153.459728198276	0.711123631858529	0.229288170327281	3.10144056208172	0.0019258153031442	0.0310867148094875
ENSMUSG00000028532	80.4742307722076	0.887528299315166	0.2860917301902	3.1022508016052	0.00192055170169744	0.0310867148094875
ENSMUSG00000028854	185.030201817749	1.21860385616377	0.392971008211135	3.10100193322415	0.00192867031424571	0.0310867148094875
ENSMUSG00000025337	640.003823248511	-0.457583084861818	0.147460804254883	-3.10308279663859	0.00191516051927459	0.0310867148094875
ENSMUSG00000057322	2527.34250340466	-0.904872199398628	0.291765280481931	-3.101370382055	0.00192627184013492	0.0310867148094875
ENSMUSG00000045038	1267.74235797408	0.396561261006252	0.127862157216604	3.1014748197503	0.00192559248532964	0.0310867148094875
ENSMUSG00000074896	107.347781788421	-0.991089990958705	0.31959266041327	-3.10110372896897	0.00192800738524052	0.0310867148094875
ENSMUSG00000027165	435.444414872711	-0.830948050736438	0.268251146877431	-3.09764957357708	0.00195061933143216	0.0311420079970736
ENSMUSG00000045237	140.072338617463	-0.856641322480062	0.276322993636882	-3.10014491087115	0.00193425984387894	0.0311420079970736
ENSMUSG00000041355	667.410547011475	-0.534109541503865	0.172309326298956	-3.09971348026275	0.00193707927430545	0.0311420079970736
ENSMUSG00000005779	1364.75600858602	-0.596076761217598	0.192356863491048	-3.09880682393918	0.00194301664065541	0.0311420079970736
ENSMUSG00000059146	642.816373900779	0.515835898440615	0.166447993694144	3.09908150282956	0.00194121610545441	0.0311420079970736
ENSMUSG00000020697	222.541978188723	0.417055418837415	0.134581365561937	3.09890910302495	0.00194234601653415	0.0311420079970736
ENSMUSG00000020736	291.864606507107	-0.572955429905761	0.18491739903669	-3.09843980550515	0.00194542485984317	0.0311420079970736
ENSMUSG00000042700	919.324930568092	1.02037515727399	0.329339215209446	3.09824979884365	0.00194667267922799	0.0311420079970736
ENSMUSG00000024846	79.8315428612865	-0.725263313393539	0.234127512299631	-3.09772784184955	0.0019501042790648	0.0311420079970736
ENSMUSG00000048154	242.32919667142	1.11388750126243	0.359725475562012	3.09649323424247	0.00195824330754952	0.0312307823601286
ENSMUSG00000075706	2350.11639638545	-0.633760376773164	0.204816717663176	-3.09428050602487	0.00197290857560559	0.0314315487282006
ENSMUSG00000099696	631.255404741299	-0.762112163214982	0.246336432250755	-3.09378582880181	0.00197620089924706	0.0314508944375439
ENSMUSG00000029198	566.74156387245	-0.630805812561684	0.204016363456691	-3.09193734205342	0.00198854818279286	0.0315928511302898
ENSMUSG00000113555	51.3564752233347	-0.922128664897515	0.298247289282265	-3.09182580373698	0.00198929548246886	0.0315928511302898
ENSMUSG00000016028	24.8473802439519	1.0427548056221	0.337311356088917	3.09137177506476	0.00199234010683986	0.031608037229582
ENSMUSG00000021273	822.515608580565	-0.527378472091315	0.170651088120199	-3.09039032742558	0.00199893611616673	0.0316794744693021
ENSMUSG00000050711	6360.27573240119	-0.696855857719558	0.225527171534453	-3.08989756302203	0.00200225538693038	0.031684359564185
ENSMUSG00000050148	442.452477289491	0.710621342136965	0.229995148816504	3.08972317804806	0.00200343125886522	0.031684359564185
ENSMUSG00000051934	120.208388626447	0.511203335523453	0.165470227128773	3.08939767832445	0.00200562778806448	0.0316859880713527
ENSMUSG00000028062	360.168550338639	-0.556969562356178	0.1803134076719	-3.08889710170441	0.00200901008015166	0.0317063269688168
ENSMUSG00000078713	318.8861065096	-0.75630415730104	0.244871258945095	-3.08857871094875	0.00201116410297884	0.0317072590610258
ENSMUSG00000063457	4152.8396434406	-0.599788155517111	0.194236028090409	-3.08793461961616	0.00201552808398883	0.0317429943300425
ENSMUSG00000105368	6.56809464008836	1.93375049910241	0.626334549856807	3.08740831803787	0.00201910044093629	0.0317662008041276
ENSMUSG00000033096	615.738774371167	-0.509512694323027	0.165100971959012	-3.08606720043731	0.00202822977602537	0.0317776994411428
ENSMUSG00000050144	437.430687079255	0.441381370983467	0.142982373682034	3.08696351597168	0.00202212413614587	0.0317776994411428
ENSMUSG00000028455	578.694107585129	-0.658139408412636	0.213260110892479	-3.08608771541179	0.00202808984047383	0.0317776994411428
ENSMUSG00000025139	573.340167375993	0.356648031170636	0.115566004852524	3.08609812743601	0.00202801882196864	0.0317776994411428
ENSMUSG00000038002	110.54782880607	0.819619955440664	0.26569098848844	3.08486170382976	0.002036468212717	0.0318737811783576
ENSMUSG00000026496	264.676030484957	0.513861318347725	0.166632184364103	3.0838059304612	0.0020437086407344	0.0318881755438301
ENSMUSG00000020647	394.098927468251	0.610647158529742	0.198009752113443	3.08392466538665	0.00204289318688009	0.0318881755438301
ENSMUSG00000025739	236.187696428863	-0.812063094257602	0.263304807479625	-3.08411799249219	0.00204156608373073	0.0318881755438301
ENSMUSG00000058006	304.712686285814	0.918936968358851	0.298162373103784	3.08200179248972	0.0020561359929816	0.0319068701641551
ENSMUSG00000038422	39.0325166655516	-0.675431087578941	0.219138433736457	-3.08221189712086	0.00205468518154439	0.0319068701641551
ENSMUSG00000083783	7.52906375487426	-2.0703988690194	0.671814806850394	-3.08179999593318	0.00205753032037666	0.0319068701641551
ENSMUSG00000008540	117.7258505687	-0.944649591021843	0.306466083108888	-3.082395224421	0.00205342003985979	0.0319068701641551
ENSMUSG00000038143	394.759571002727	0.513593107838948	0.166653812732764	3.08179632627136	0.00205755568418998	0.0319068701641551
ENSMUSG00000055334	133.13762890625	-0.652539409933879	0.211723027385469	-3.08204269508128	0.002055853479352	0.0319068701641551
ENSMUSG00000033214	284.524425252719	0.360345569245622	0.116974255115846	3.08055451080884	0.00206615530305068	0.0320074314346694
ENSMUSG00000035284	277.349535544076	0.530776267488974	0.172351689935477	3.07961162253576	0.00207270684810673	0.0320760921739216
ENSMUSG00000033916	1100.95456734029	-0.574148731093126	0.186484182895357	-3.07880658927144	0.00207831559944072	0.0321300373825692
ENSMUSG00000037499	531.599719360971	-0.726876463967561	0.236223855348928	-3.07706629753327	0.00209048800299293	0.0321864113241189
ENSMUSG00000070667	14.1824739934188	-1.41385683327411	0.459381892373685	-3.07773740486055	0.00208578624347178	0.0321864113241189
ENSMUSG00000034187	2913.42028784049	0.52885675809873	0.17186686395638	3.07713043645781	0.00209003822767056	0.0321864113241189
ENSMUSG00000025144	88.0910141252204	-0.594263609901279	0.193128714241345	-3.07703394720815	0.00209071489388947	0.0321864113241189
ENSMUSG00000022748	129.319546944792	-0.596651228886566	0.193921550879459	-3.07676597150072	0.00209259522582973	0.0321864113241189
ENSMUSG00000028234	2608.30589985276	-0.814910070931861	0.26513131895915	-3.073609236853	0.00211486245806223	0.0323258729477243
ENSMUSG00000028495	2118.54066203969	-0.74757271593386	0.24313716067042	-3.07469542653423	0.00210717620106056	0.0323258729477243
ENSMUSG00000060288	218.072984068999	-0.734262706343423	0.238795784927273	-3.0748562273285	0.00210604049815449	0.0323258729477243
ENSMUSG00000042500	86.7982283347884	0.580589330264418	0.188852254099449	3.07430447697321	0.00210993974053456	0.0323258729477243
ENSMUSG00000033510	74.4998000274887	0.889992499226334	0.289582678570354	3.07336234204392	0.0021166131543571	0.0323258729477243
ENSMUSG00000015709	1216.56257390752	0.435258246230804	0.141602233904855	3.07380917820309	0.002113445675373	0.0323258729477243
ENSMUSG00000060036	9311.04220665597	-0.691045519265512	0.224832945042372	-3.07359546055529	0.00211496010885596	0.0323258729477243
ENSMUSG00000028059	579.286019775017	0.728231481051587	0.236997198076143	3.07274299849578	0.0021210106822872	0.0323603797141298
ENSMUSG00000028330	608.236676102812	-0.399058093245903	0.129901348409702	-3.07200886004118	0.00212623413985834	0.0323748025218873
ENSMUSG00000028494	65.7236332794124	-0.871865114884532	0.283784786489115	-3.07227573990466	0.0021243339037911	0.0323748025218873
ENSMUSG00000074305	243.847511270118	0.407927988941709	0.132839662497704	3.07082976026652	0.00213464822723661	0.0324702521801267
ENSMUSG00000051185	329.375392924798	-0.434567881615768	0.141570659849284	-3.06961825337545	0.00214332536449155	0.0325232520362246
ENSMUSG00000098332	65.9165195069325	-0.721799032594918	0.235155907575538	-3.06944886070131	0.00214454117393535	0.0325232520362246
ENSMUSG00000034300	265.96978338285	0.377472213273705	0.12297740767642	3.06944357021183	0.00214457915640252	0.0325232520362246
ENSMUSG00000040697	286.459432542342	0.636644833780544	0.207447608415917	3.06894274965136	0.00214817753474319	0.0325452122005387
ENSMUSG00000024026	1001.53919734355	-0.591150013002559	0.192654173243185	-3.06845163564849	0.00215171154680784	0.0325661542609367
ENSMUSG00000033910	1382.530127044	0.362248507448532	0.118094361887404	3.06744963653654	0.00215893837935721	0.0325718491118206
ENSMUSG00000063430	215.364984679419	0.905970011036574	0.295349344802475	3.06745224589027	0.00215891953075295	0.0325718491118206
ENSMUSG00000066406	92.3192122818042	1.21501688957558	0.396017936603891	3.06808550136676	0.00215434968343845	0.0325718491118206
ENSMUSG00000034813	99.2266477068193	0.546667311487636	0.178229712312545	3.06720638435973	0.00216069616836921	0.0325718491118206
ENSMUSG00000059498	187.658378754031	-0.747397704269056	0.243923801221365	-3.06406222159018	0.00218353490776637	0.0326882302957903
ENSMUSG00000027371	149.620478923398	-0.377559659509144	0.123215318058841	-3.06422663559446	0.00218233516667016	0.0326882302957903
ENSMUSG00000028053	526.813162792594	0.665487803955844	0.217168153576832	3.06438947421636	0.00218114751687818	0.0326882302957903
ENSMUSG00000029063	484.95984393237	-0.226730815756511	0.0739787744250147	-3.06480902824805	0.00217809026405837	0.0326882302957903
ENSMUSG00000036057	133.047357231962	1.37843303549468	0.449613802010948	3.06581566075037	0.002170771035017	0.0326882302957903
ENSMUSG00000022443	200.364025915735	0.885106549105979	0.288758686455405	3.06521185551477	0.00217515859457244	0.0326882302957903
ENSMUSG00000039637	268.213923141913	1.05327395446891	0.343726987587436	3.06427482421927	0.00218198364524862	0.0326882302957903
ENSMUSG00000020700	130.167537071477	0.604048446805437	0.197204627645068	3.06305411804338	0.00219090434129063	0.0327661434836302
ENSMUSG00000030417	518.014843775493	-0.746225384454464	0.243652083544045	-3.06266777447676	0.00219373462555666	0.0327760844598224
ENSMUSG00000022054	516.489776233746	0.604537729842879	0.197438018739847	3.06191144796405	0.00219928504329774	0.0328266066373878
ENSMUSG00000029465	1338.71663729779	-0.695952525361088	0.227335275410988	-3.06134859230671	0.00220342399598516	0.0328559824425964
ENSMUSG00000016427	854.338663867163	-0.843159928945434	0.275481490255052	-3.06067724610028	0.00220837006794761	0.032897323797625
ENSMUSG00000031216	40.6320708918913	0.684223530485602	0.223799741357705	3.05730259711065	0.00223338691644121	0.0330137416203685
ENSMUSG00000035505	75.376389004113	0.542464080843088	0.177351360833951	3.05869703109288	0.00222301842273382	0.0330137416203685
ENSMUSG00000052852	695.096125427062	0.322577646101176	0.105483420921973	3.05808859137958	0.00222753711809619	0.0330137416203685
ENSMUSG00000063870	610.758708602876	0.949477997792481	0.310403678689501	3.05884905037563	0.00222189073444969	0.0330137416203685
ENSMUSG00000002985	12291.9027449006	-0.634531240838426	0.207520927256362	-3.05767350419823	0.00223062467159641	0.0330137416203685
ENSMUSG00000031028	746.387116423758	0.544921872494632	0.178192626731631	3.05804949671301	0.00222782774979935	0.0330137416203685
ENSMUSG00000046402	318.691714454092	-0.658971591022182	0.215542543367796	-3.05726925518241	0.00223363537623108	0.0330137416203685
ENSMUSG00000034621	296.412091141294	0.971255074817798	0.317570138580393	3.05839547496347	0.00222525693673655	0.0330137416203685
ENSMUSG00000045962	1226.32412225423	0.290172710828082	0.0949264185999176	3.05681721809247	0.00223700639929104	0.0330313091251414
ENSMUSG00000028648	566.269094489973	-0.60161506815835	0.196893026806241	-3.0555427884726	0.00224653545003987	0.0330430651470878
ENSMUSG00000030062	1407.14384681989	-0.430267656834762	0.140807777807248	-3.05570944684431	0.00224528721671644	0.0330430651470878
ENSMUSG00000084786	784.780814544592	-0.47643281100431	0.155914861203932	-3.05572417744803	0.00224517691841531	0.0330430651470878
ENSMUSG00000033739	84.3963240343955	-0.583200678670352	0.190845802349717	-3.05587375509397	0.00224405720740799	0.0330430651470878
ENSMUSG00000047935	260.27266293163	0.514334410445781	0.168354531240668	3.05506722424075	0.00225010081471064	0.0330633745928597
ENSMUSG00000039501	198.199177900799	0.989445515469203	0.323941913827459	3.05439176974243	0.00225517369342875	0.0330736955911281
ENSMUSG00000001158	477.3498289569	-0.675683615424263	0.221209067113705	-3.05450235038038	0.00225434248089461	0.0330736955911281
ENSMUSG00000026224	80.6097031821364	-0.454315350774318	0.148871648586912	-3.05172512756239	0.00227530353796959	0.0330796043216453
ENSMUSG00000042747	303.935538178243	-0.520185553820309	0.170472683821967	-3.05143054099837	0.00227753736871228	0.0330796043216453
ENSMUSG00000053398	515.233115813548	-0.771267401360638	0.252722239328899	-3.05183826879949	0.00227444612893766	0.0330796043216453
ENSMUSG00000048772	35.976859895932	-0.689370376640365	0.225980019370813	-3.05058110252293	0.0022839898590102	0.0330796043216453
ENSMUSG00000085042	72.9229785133694	-0.906262815043434	0.297066204101983	-3.05070991761928	0.00228301027996611	0.0330796043216453
ENSMUSG00000052738	1266.86304480647	-0.569301759318748	0.186543998144767	-3.05183637630058	0.00227446046827373	0.0330796043216453
ENSMUSG00000053565	1274.59625436449	-0.689321736450661	0.225824654657637	-3.05246447734288	0.00226970593413163	0.0330796043216453
ENSMUSG00000109171	9.79522763655961	-1.59265313638356	0.521756565888208	-3.0524831703312	0.0022695645735134	0.0330796043216453
ENSMUSG00000008683	2369.90812647978	-0.696167008116665	0.227989743299368	-3.05350143406471	0.00226187640767896	0.0330796043216453
ENSMUSG00000045055	11.2460953590403	-1.16615626580733	0.382237961094578	-3.05086460399675	0.00228183447040764	0.0330796043216453
ENSMUSG00000047495	105.988466504201	1.19054520320795	0.390008439248685	3.05261395240941	0.00226857579536698	0.0330796043216453
ENSMUSG00000075702	727.638122678918	-0.518957044010282	0.170058469075914	-3.05163892648368	0.00227595698731902	0.0330796043216453
ENSMUSG00000041329	890.008420675078	0.846164952170123	0.277073287217843	3.05393912443405	0.00225857906570017	0.0330796043216453
ENSMUSG00000050295	10.4896611812744	1.18335363349336	0.387957865567142	3.05021173307946	0.00228680087754813	0.0330886532329742
ENSMUSG00000025967	1956.87489808277	-0.564435456873668	0.185151867966837	-3.04849993182227	0.00229986965031117	0.0331642800848476
ENSMUSG00000039239	59.0843906242294	0.496976260209684	0.163075527005578	3.04752202451986	0.00230736616645818	0.0331642800848476
ENSMUSG00000028692	2731.55642257563	-0.41198924699504	0.135184350636061	-3.04761050414913	0.00230668697286027	0.0331642800848476
ENSMUSG00000029104	489.886757304488	0.728142022785656	0.238878541005418	3.04816841111376	0.00230240854379963	0.0331642800848476
ENSMUSG00000047635	96.3598855159428	-0.472681298212262	0.15508966565287	-3.04779365035348	0.00230528167476488	0.0331642800848476
ENSMUSG00000037190	122.658545219469	-0.418398783484007	0.137221516752525	-3.04907563613786	0.00229546681169061	0.0331642800848476
ENSMUSG00000021466	415.905713364525	0.440474353042735	0.144520170995458	3.04783996592821	0.00230492641524268	0.0331642800848476
ENSMUSG00000028125	11.4454895011876	1.11945673092344	0.367381062206779	3.04712693735246	0.00231040119816866	0.0331763967118431
ENSMUSG00000091996	20.108995603595	-0.73829458110764	0.242326103285536	-3.04669852359115	0.00231369637415874	0.0331922223913674
ENSMUSG00000031137	173.193940636203	0.721835898907628	0.236995790322834	3.04577519256502	0.00232081288286874	0.0332313178639719
ENSMUSG00000028651	156.099951504376	-0.590726502183042	0.193933990373948	-3.04601839545501	0.00231893647158474	0.0332313178639719
ENSMUSG00000075467	414.281417361296	-0.566875881386101	0.186192117784144	-3.04457507725053	0.00233009264829623	0.0333040528001013
ENSMUSG00000027597	262.074346900028	-0.493070998361351	0.162076352083677	-3.04221431456446	0.00234844623371941	0.0333040528001013
ENSMUSG00000066113	33.5836319642992	0.75355090464318	0.247695313091017	3.0422493475534	0.00234817290728031	0.0333040528001013
ENSMUSG00000043635	194.000154581593	0.969481997682112	0.318509252363473	3.04381109964043	0.00233601771266642	0.0333040528001013
ENSMUSG00000019804	647.50597642462	0.364681226122201	0.119900366835204	3.04153553277643	0.00235374782482186	0.0333040528001013
ENSMUSG00000094955	19.6117300565589	-1.06902677614454	0.351466654077399	-3.04161650541425	0.00235311481693502	0.0333040528001013
ENSMUSG00000001783	1335.35454237278	-0.514326409957644	0.169106242811659	-3.04143951995002	0.00235449861223048	0.0333040528001013
ENSMUSG00000000594	633.769334259614	-0.529836446746629	0.174094831005476	-3.04337839145818	0.00233937971853667	0.0333040528001013
ENSMUSG00000017774	50.5460696892072	0.800159927784007	0.263036089721232	3.04201575012776	0.00234999597870424	0.0333040528001013
ENSMUSG00000062352	591.897332446732	-0.613809632868259	0.201770826653391	-3.04211289138783	0.00234923769888494	0.0333040528001013
ENSMUSG00000034892	5867.84850273891	-0.871495404890602	0.286290842882305	-3.04409109322744	0.00233384460937316	0.0333040528001013
ENSMUSG00000022456	1184.79788894331	0.566456015471708	0.186072919268292	3.04426897637348	0.00233246497368823	0.0333040528001013
ENSMUSG00000038658	239.383468640269	0.419818852006713	0.137960641490084	3.0430334874667	0.00234206268638006	0.0333040528001013
ENSMUSG00000070953	183.012040939165	-0.499195483921865	0.164205157403155	-3.04007189430868	0.00236521681041303	0.0333519879567613
ENSMUSG00000102692	68.5609020913647	0.953823346676474	0.313694110938505	3.04061604415473	0.00236094692204035	0.0333519879567613
ENSMUSG00000028998	931.074322379857	-0.812364257227264	0.267268336774307	-3.03950803537667	0.00236964881214844	0.0333519879567613
ENSMUSG00000109324	795.761635897903	-0.483539425654589	0.159094480882002	-3.03932243892999	0.00237110928585895	0.0333519879567613
ENSMUSG00000030737	84.6926152496995	0.518229780138659	0.170504532582878	3.03939005191407	0.00237057713832445	0.0333519879567613
ENSMUSG00000007338	473.43380977958	-0.474598831612829	0.156119645846419	-3.03996866659376	0.00236602762519813	0.0333519879567613
ENSMUSG00000039771	310.801372039805	-0.523976880799979	0.172432353535866	-3.03873878686573	0.00237570746440162	0.0333856383228584
ENSMUSG00000039246	41.4697057126116	-0.738671692441381	0.243191938231092	-3.0374020529392	0.00238626941388507	0.0334461070303094
ENSMUSG00000070509	111.634375290051	0.988442638029298	0.325417652180798	3.03745857486591	0.0023858219476342	0.0334461070303094
ENSMUSG00000079197	313.79949700356	-0.535273918220987	0.176230263852122	-3.03735525624671	0.00238663994666232	0.0334461070303094
ENSMUSG00000051344	236.654455154698	0.537080178978364	0.176870497256655	3.03657301420379	0.00239284148566909	0.0334994596254713
ENSMUSG00000040875	65.6453036864658	0.794891907237591	0.261818779955128	3.03603854304807	0.00239708720015761	0.0334994596254713
ENSMUSG00000057531	696.932274647443	-0.514561613729525	0.169478279789378	-3.03615079388938	0.00239619493394359	0.0334994596254713
ENSMUSG00000073481	491.273661766966	-0.650316043346476	0.214281337045158	-3.0348701959491	0.00240639230160873	0.0335195186981132
ENSMUSG00000039221	1169.03231036005	-0.818083909625513	0.26957242591111	-3.03474625366643	0.00240738135611821	0.0335195186981132
ENSMUSG00000045482	695.688099404744	0.93064435644283	0.30663779585496	3.03499558444199	0.00240539208489578	0.0335195186981132
ENSMUSG00000049299	352.327889287787	-0.579999973856929	0.191115518319955	-3.03481359836999	0.00240684390189649	0.0335195186981132
ENSMUSG00000047030	143.168347143141	0.783163879131626	0.258147028693181	3.03379001918496	0.00241502458815084	0.0335603746438799
ENSMUSG00000043456	41.9968730952602	0.699601846095496	0.230583513417599	3.03404972769445	0.00241294653045804	0.0335603746438799
ENSMUSG00000052926	134.418428818464	-0.441078951791485	0.145400385095946	-3.03354734239821	0.00241696784683377	0.0335603746438799
ENSMUSG00000033257	172.969591262724	0.699793399851269	0.230786380974131	3.03221271938793	0.00242768057686205	0.033594827130346
ENSMUSG00000039477	185.594054470127	1.2000663232035	0.395998635404676	3.0304809560193	0.00244164584363268	0.033594827130346
ENSMUSG00000030301	396.921910811942	-0.607996817848484	0.200608509294359	-3.03076285241895	0.00243936757965959	0.033594827130346
ENSMUSG00000001802	216.128298755479	0.989994671967121	0.32642722500023	3.03281894445668	0.0024228091642694	0.033594827130346
ENSMUSG00000031748	2853.02859552195	0.359278729615537	0.118548508090346	3.03064741516383	0.00244030029892733	0.033594827130346
ENSMUSG00000110630	10.4950484606533	-1.04536026309431	0.344847079842779	-3.03137339475486	0.00243443989405199	0.033594827130346
ENSMUSG00000005354	941.005723649914	-0.525332880810123	0.173311632697677	-3.03114610735049	0.002436273264671	0.033594827130346
ENSMUSG00000049124	52.5623702189236	-0.708235940033438	0.233700432511612	-3.03052900853424	0.00244125734945718	0.033594827130346
ENSMUSG00000062328	4285.25441303437	-0.668569599139316	0.22060001704806	-3.03068697856747	0.00243998059458512	0.033594827130346
ENSMUSG00000025083	40.5441749113707	0.668490675517828	0.220517708825184	3.03146028080573	0.00243373937791161	0.033594827130346
ENSMUSG00000028081	4908.77112902843	-0.832636055190756	0.274809812847427	-3.02986289522722	0.00244664777769365	0.0336021432721975
ENSMUSG00000030551	16.9220982686672	1.02643897050276	0.338794293154021	3.02968199655039	0.00244811355428657	0.0336021432721975
ENSMUSG00000052302	219.803000226508	0.451090355534464	0.148894723598056	3.02959261842073	0.00244883805941419	0.0336021432721975
ENSMUSG00000038402	10.2632253004815	1.32230943010277	0.436510941598684	3.02926983974315	0.00245145615918584	0.0336075987040559
ENSMUSG00000002102	1417.60796740348	-0.627183413736999	0.207106792222348	-3.02830924571349	0.00245926282365904	0.0336536553671606
ENSMUSG00000002010	1282.90435149276	-0.419337882227469	0.138470168000379	-3.02836263061602	0.00245882837289062	0.0336536553671606
ENSMUSG00000020716	327.04205857792	0.628218129713242	0.207468804898336	3.02801247648331	0.00246167923714677	0.0336562920092288
ENSMUSG00000073702	4957.13435442572	-0.822409668375287	0.27165079829374	-3.02745168996707	0.00246625131723142	0.0336883697529762
ENSMUSG00000009549	1195.80676474219	-0.722912888056484	0.238815803613679	-3.02707307103472	0.00246934258157428	0.0336998572003871
ENSMUSG00000020163	1618.00731322537	-0.762429550238589	0.251904750444791	-3.02665808760001	0.00247273481893245	0.0336998572003871
ENSMUSG00000039952	292.722845074422	0.842583122915628	0.278398946332557	3.02653129264769	0.00247377214070896	0.0336998572003871
ENSMUSG00000058600	3342.49936250942	-0.835288022173672	0.27611672315813	-3.02512652120425	0.00248529138353012	0.0338263355123457
ENSMUSG00000026578	316.004294762245	-0.451112280104293	0.14937696194071	-3.01995886275519	0.00252809020178058	0.0338594554576036
ENSMUSG00000041975	128.473662749677	-0.433752287299852	0.143587979379162	-3.02081197308637	0.00252097855564304	0.0338594554576036
ENSMUSG00000046432	1857.32448569367	-0.394681670801746	0.130684589866253	-3.02010873053722	0.00252683955600199	0.0338594554576036
ENSMUSG00000006586	122.821790246707	0.621736065239288	0.205965729497859	3.0186384247276	0.00253913374448538	0.0338594554576036
ENSMUSG00000033948	176.607868300831	0.414770994862513	0.13738719683022	3.01899306800093	0.0025361633437988	0.0338594554576036
ENSMUSG00000030890	614.748234934304	-0.280161334280953	0.092773346800774	-3.01984722921104	0.00252902215098037	0.0338594554576036
ENSMUSG00000019996	379.28383712199	0.642728125160532	0.212665018337775	3.02225598824011	0.00250898273428231	0.0338594554576036
ENSMUSG00000074785	457.108986926636	0.269231430760902	0.0891480855889347	3.02004725039569	0.00252735253895473	0.0338594554576036
ENSMUSG00000054823	306.91110430442	0.483905057585364	0.160331248240494	3.01815811263138	0.0025431617879451	0.0338594554576036
ENSMUSG00000094500	106.340832637027	-0.75830099415776	0.251241186462482	-3.01821928496186	0.0025426484535949	0.0338594554576036
ENSMUSG00000050914	140.427367854128	-0.605641006323113	0.200285291875772	-3.02389157312044	0.00249545857371994	0.0338594554576036
ENSMUSG00000060126	3733.30976903381	-0.560031171517617	0.1853188686218	-3.02198678247131	0.0025112151312128	0.0338594554576036
ENSMUSG00000050074	44.1123095705901	-0.907638309439835	0.300533344274041	-3.02009186911455	0.00252698023621848	0.0338594554576036
ENSMUSG00000022228	567.825802665845	0.398761183811566	0.132084002420012	3.01899682403286	0.002536131901259	0.0338594554576036
ENSMUSG00000021647	656.293935214251	-0.602058309921333	0.199196481129857	-3.02243446523961	0.0025075037093192	0.0338594554576036
ENSMUSG00000021764	1019.04074598971	-0.678425278214738	0.224608239901242	-3.02048259010015	0.00252372216640652	0.0338594554576036
ENSMUSG00000041415	301.855248142588	0.475824767723575	0.157496817040896	3.02117069197673	0.00251799369391988	0.0338594554576036
ENSMUSG00000048251	693.141642992886	0.47406377677691	0.157027105928341	3.01899327491425	0.00253616161167423	0.0338594554576036
ENSMUSG00000114995	21.3843703274545	0.951157185521076	0.315151037788147	3.01809948714327	0.00254365383913415	0.0338594554576036
ENSMUSG00000037386	574.458354550293	0.277501026727684	0.0918670922087776	3.02067933201842	0.00252208306724431	0.0338594554576036
ENSMUSG00000016664	258.064341319626	0.649206489635519	0.214806908798126	3.02227937298626	0.00250878890129542	0.0338594554576036
ENSMUSG00000060636	2630.93851151952	-0.807364214682696	0.267225347336477	-3.02128605212777	0.0025170344815731	0.0338594554576036
ENSMUSG00000024397	95.0582419762907	-0.805441452041725	0.266582928726863	-3.02135420256775	0.00251646797205259	0.0338594554576036
ENSMUSG00000052713	87.7380460826805	0.588172824681584	0.19481023888696	3.01920899046212	0.00253435638986506	0.0338594554576036
ENSMUSG00000117896	30.4504515659768	-0.864022826205626	0.286009266872664	-3.02096094875941	0.0025197385521775	0.0338594554576036
ENSMUSG00000036850	628.321907945327	-0.625582558840907	0.207310823747179	-3.01760683563643	0.00254779216745432	0.0338847402938675
ENSMUSG00000057863	1418.06879684272	-0.713370859011263	0.23646378980672	-3.01682917115706	0.00255433716996036	0.0339419605507902
ENSMUSG00000014846	371.511215659496	-0.505120955365112	0.167462578743289	-3.01632137254638	0.00255861921403157	0.0339690366704981
ENSMUSG00000026687	174.40911263236	0.367168021146207	0.121741966749404	3.01595276427555	0.0025617316377985	0.0339805506906927
ENSMUSG00000021018	202.696099228537	-0.668171812938423	0.221573431084439	-3.01557731749793	0.00256490536296004	0.0339928569775834
ENSMUSG00000014769	1624.75011386871	-0.641828144317198	0.212885282210547	-3.0149014420002	0.00257062773508676	0.0340388895630255
ENSMUSG00000031026	151.605570294122	0.41205266294488	0.136718001819123	3.01388739933474	0.00257923513589087	0.0340638735810316
ENSMUSG00000061315	2535.07312013731	-0.702817543451804	0.233210244462746	-3.01366496600914	0.00258112671619766	0.0340638735810316
ENSMUSG00000017778	1637.70507740565	-0.823549672144981	0.273275969584881	-3.01361906572317	0.00258151721159189	0.0340638735810316
ENSMUSG00000035107	150.145972504294	0.352366434979366	0.116910138963828	3.01399380842742	0.00257833067779158	0.0340638735810316
ENSMUSG00000021338	129.98255119767	0.476467173750625	0.158122985224039	3.01326953241829	0.00258449262879866	0.0340734285164352
ENSMUSG00000028124	209.657300762772	0.36469597285037	0.12107593247847	3.01212607150658	0.00259424831089363	0.0340782658634618
ENSMUSG00000036062	1723.03627425927	0.433136253363068	0.143833083642204	3.01138126497051	0.00260062088353475	0.0340782658634618
ENSMUSG00000038346	169.671397076248	0.671535033205594	0.222990985774172	3.01148959395907	0.00259969313098833	0.0340782658634618
ENSMUSG00000030717	49.7742110084415	-0.802972547030175	0.266528229912954	-3.01271106363637	0.0025892531264196	0.0340782658634618
ENSMUSG00000038332	647.320850264237	-0.478727623061288	0.158945341706779	-3.01190093349474	0.00259617308688891	0.0340782658634618
ENSMUSG00000031767	81.5144878171391	-0.72560927339803	0.240880418873552	-3.01232153610183	0.00259257828053901	0.0340782658634618
ENSMUSG00000069171	54.5160942445272	0.570077555036135	0.189249649678235	3.0123044138015	0.00259272453250426	0.0340782658634618
ENSMUSG00000079654	31.1838815695267	1.28058852613252	0.425399647660033	3.01031872775769	0.00260973673758033	0.0340840683101385
ENSMUSG00000039130	211.592685783421	-0.465760191149514	0.154700049345869	-3.01073072128242	0.00260619864848274	0.0340840683101385
ENSMUSG00000020300	298.698190266222	0.703282442187479	0.233626938592848	3.01027974951605	0.00261007169946815	0.0340840683101385
ENSMUSG00000022263	520.982200171029	0.651369670266426	0.216348008612759	3.01074955319932	0.00260603702992497	0.0340840683101385
ENSMUSG00000062372	215.741480947231	1.21700303854779	0.404363308760199	3.00967721893264	0.00261525458501451	0.0340929182981866
ENSMUSG00000050271	64.0929228747524	0.948052546155976	0.314994200762296	3.00974603297984	0.00261466218044801	0.0340929182981866
ENSMUSG00000061787	2736.65929547823	-0.811159944998209	0.269541417110241	-3.00940743613605	0.00261757826781093	0.0340938443057818
ENSMUSG00000034334	77.2207449965761	-0.876960258777598	0.291439649012656	-3.00906298010095	0.00262054786667522	0.0341031745160184
ENSMUSG00000015804	698.114610530153	-0.452148161555876	0.150275496290669	-3.00879499796368	0.00262286030418497	0.0341039439036423
ENSMUSG00000039286	132.33230768219	0.453670189595973	0.150794790499594	3.00852693977645	0.00262517526400759	0.0341047447388454
ENSMUSG00000027796	42.5893822689491	0.61015229715168	0.202856984926814	3.0077953557863	0.00263150275705275	0.0341113963639303
ENSMUSG00000068921	667.334992498053	-0.435928409264555	0.144960866775762	-3.00721442248883	0.00263653719492159	0.0341113963639303
ENSMUSG00000054312	432.710659445919	-0.724113357999801	0.240837511842401	-3.00664689840196	0.00264146392722341	0.0341113963639303
ENSMUSG00000062116	128.332267063685	-0.519205629954661	0.172677190222913	-3.00679915676417	0.00264014133210932	0.0341113963639303
ENSMUSG00000058351	76.1517610809727	-0.75667241633204	0.251542971545876	-3.00812386719395	0.00262865972889972	0.0341113963639303
ENSMUSG00000032398	193.613805259975	-0.603639353805499	0.200754743023659	-3.00684977457474	0.00263970177363946	0.0341113963639303
ENSMUSG00000047904	39.8237304155888	0.73701217095717	0.245116623214249	3.00678167515783	0.00264029315564327	0.0341113963639303
ENSMUSG00000038170	940.691634344339	0.471084795964919	0.156705793302192	3.00617345433094	0.00264558037843427	0.0341354296910509
ENSMUSG00000015659	65.0894417588091	0.726671109110385	0.24175758867737	3.00578407108511	0.00264897034006715	0.0341500563006101
ENSMUSG00000006403	87.9696041842721	0.691675311827932	0.230191727354165	3.0047791889747	0.00265773717336701	0.0341571971047202
ENSMUSG00000075012	240.856080946487	0.495188675594995	0.164764908284583	3.00542561368529	0.00265209457140203	0.0341571971047202
ENSMUSG00000028439	386.024913582843	1.12875787674434	0.375667110186753	3.00467580508501	0.00265864062213856	0.0341571971047202
ENSMUSG00000060938	4963.07988589768	-0.838312970813711	0.279049782672548	-3.00416994697119	0.0026630652516399	0.0341571971047202
ENSMUSG00000033022	468.247245689463	-0.518898167010736	0.172718819672169	-3.00429430907204	0.00266197686027803	0.0341571971047202
ENSMUSG00000018821	228.641262604027	-0.539309143337305	0.179497982064659	-3.00454153931956	0.00265981435972666	0.0341571971047202
ENSMUSG00000066456	490.223199112401	-0.464476654868663	0.154643036043016	-3.00354071385059	0.0026685784072526	0.0341989281911669
ENSMUSG00000047721	373.199118360786	-0.756681617504376	0.252042922547437	-3.00219347504971	0.00268041761015089	0.0342636153121906
ENSMUSG00000019874	329.200853140649	-0.888317288967165	0.295864415218401	-3.00244721323254	0.00267818415919405	0.0342636153121906
ENSMUSG00000016552	100.067137480704	0.596458279771502	0.198660764202294	3.00239597973224	0.00267863498896786	0.0342636153121906
ENSMUSG00000037111	362.377032239239	0.369786136005755	0.123210563447045	3.00125350992885	0.00268870619914328	0.0343405639865261
ENSMUSG00000048126	10.3277590542088	1.53777236994297	0.512526508145824	3.00037626445155	0.00269646285092257	0.0343667184827463
ENSMUSG00000020899	112.926840284904	0.691885693768778	0.230609217316848	3.00025168906477	0.0026975660097458	0.0343667184827463
ENSMUSG00000011179	575.981531112677	-0.477981003274293	0.159287406121098	-3.00074572694661	0.00269319355456113	0.0343667184827463
ENSMUSG00000039205	135.968489865133	1.22316421034411	0.407723906852684	2.99998158014819	0.00269995933575331	0.0343682796859768
ENSMUSG00000005611	9.55649983334307	1.20253233614619	0.400921240764676	2.99942286383382	0.00270491605409796	0.034373555397794
ENSMUSG00000036598	48.6080119554031	-0.758313173085099	0.252813367285855	-2.99949793488442	0.00270424956912646	0.034373555397794
ENSMUSG00000026887	204.398334416964	-0.626234120807809	0.208918389545426	-2.99750597432039	0.00272198523482535	0.0344782923234178
ENSMUSG00000050732	80.4669140822414	-0.786490634556473	0.262324214223013	-2.99816254815061	0.00271612764158334	0.0344782923234178
ENSMUSG00000020659	60.9635595102005	0.725832443276212	0.242143509701128	2.99753003568871	0.00272177036886113	0.0344782923234178
ENSMUSG00000063239	178.546968159364	1.20410126295108	0.401705314579032	2.99747406681169	0.00272227019005512	0.0344782923234178
ENSMUSG00000028468	134.432460838358	0.827205020132522	0.276169996067375	2.99527476522365	0.00274197722279212	0.0344976235971
ENSMUSG00000030591	1106.94530361044	-0.563773634163924	0.188221355699012	-2.99526922473911	0.00274202703293941	0.0344976235971
ENSMUSG00000038611	186.718844465858	0.811077334227694	0.270699148330607	2.99623157010128	0.00273338772807708	0.0344976235971
ENSMUSG00000031480	18.699762646653	1.29967994599501	0.433910959693819	2.9952687687633	0.00274203113229675	0.0344976235971
ENSMUSG00000045374	97.6796894607072	0.864702784081978	0.288680466593004	2.99536298485023	0.00274118422074019	0.0344976235971
ENSMUSG00000021198	405.601614294369	0.738107222536699	0.24634190324729	2.99627149424006	0.00273302985319719	0.0344976235971
ENSMUSG00000064284	116.577341177748	-0.570518964562992	0.190419140103884	-2.99612194578625	0.0027343706066154	0.0344976235971
ENSMUSG00000040276	719.602834973963	0.902070127626455	0.301161785812826	2.9953007656393	0.00274174348450644	0.0344976235971
ENSMUSG00000022204	257.583994314952	-0.682880555315711	0.228086293659332	-2.99395699916829	0.00275384753229292	0.0345845480597591
ENSMUSG00000062115	301.810185939546	0.766099830658952	0.255900483155894	2.99374124351398	0.00275579550446445	0.0345845480597591
ENSMUSG00000103088	26.980417200009	1.71572420636318	0.573041432714011	2.99406658648966	0.002752858593631	0.0345845480597591
ENSMUSG00000055839	1623.49296276399	-0.633667193601381	0.211695885352818	-2.99329007999043	0.00275987294943688	0.0346070232723507
ENSMUSG00000009863	1713.02327687826	-0.620165717176283	0.207224121693219	-2.99272937971187	0.00276494802609596	0.0346169631395392
ENSMUSG00000061601	951.016819664092	0.441222365256339	0.147466492669649	2.99201776124665	0.00277140138610547	0.0346169631395392
ENSMUSG00000015143	284.297272569149	0.999700644529078	0.334131177406339	2.99194062729841	0.0027721017063179	0.0346169631395392
ENSMUSG00000035891	228.017475446386	0.496483362339466	0.165932631886201	2.99207790954562	0.00277085539539315	0.0346169631395392
ENSMUSG00000023004	1290.28926338152	-0.398196547515099	0.133070023293606	-2.99238354108135	0.00276808257064195	0.0346169631395392
ENSMUSG00000068523	155.159354357683	-0.735785039770111	0.246057400213705	-2.99029835774527	0.00278705073115074	0.0346891552762881
ENSMUSG00000072694	857.404540077031	-0.264179382850783	0.0883313082775069	-2.99077855861504	0.00278267202586514	0.0346891552762881
ENSMUSG00000032131	239.270388442256	0.921824109486359	0.30826417249358	2.99037057089584	0.00278639185472833	0.0346891552762881
ENSMUSG00000063889	105.979801953467	-0.709142281091649	0.237117932074817	-2.99067335349355	0.00278363079953476	0.0346891552762881
ENSMUSG00000054428	2153.4826254946	-0.784683887533003	0.262441497290805	-2.98993831247469	0.00279033792621278	0.0347015320568861
ENSMUSG00000027222	125.22356397454	-0.456676918583787	0.152766717137498	-2.98937443404478	0.00279549322365674	0.0347086053650901
ENSMUSG00000052512	83.0344487704948	1.25695857492201	0.420448046052039	2.98956930998898	0.00279371057405888	0.0347086053650901
ENSMUSG00000058267	438.261280392231	-0.697365752980132	0.233343151890637	-2.98858461167513	0.00280272885509064	0.0347423703222228
ENSMUSG00000043518	35.3106951836402	0.664342265034068	0.222293883415523	2.98857645035714	0.00280280371083146	0.0347423703222228
ENSMUSG00000020668	937.300311740717	0.351455022969294	0.117623835201134	2.98795752041509	0.00280848586873391	0.0347843155673386
ENSMUSG00000031502	122.427667551986	0.939210285838116	0.314395163461186	2.98735602513194	0.00281401804327491	0.0348160389879213
ENSMUSG00000040111	564.47308631256	0.536895446047748	0.179793307473561	2.98618148579696	0.00282484941375404	0.0348160389879213
ENSMUSG00000040767	142.105757640243	-0.585846104561784	0.196183015138276	-2.98622235033375	0.00282447193073127	0.0348160389879213
ENSMUSG00000046909	73.2530097742477	-0.714787271184388	0.239330995711116	-2.98660551284035	0.00282093473654964	0.0348160389879213
ENSMUSG00000021474	558.591932555296	-0.270139229898826	0.0904618264089013	-2.9862234781526	0.00282446151324435	0.0348160389879213
ENSMUSG00000022787	104.279775647249	-0.599585084600052	0.2007731024612	-2.98638152845162	0.00282300197419604	0.0348160389879213
ENSMUSG00000071415	3274.16786025018	-0.753493409213561	0.252363559390961	-2.9857456878164	0.00282887793038986	0.0348373209735155
ENSMUSG00000023089	1240.05171938063	-0.763649533938881	0.255797283370299	-2.98536999250849	0.00283235506772004	0.0348517836991405
ENSMUSG00000071176	169.606982392212	0.660502397117968	0.221297411999636	2.98468197684595	0.00283873291320331	0.0349018867923088
ENSMUSG00000033933	485.533084365205	-0.343895167159864	0.115234902502918	-2.98429694207582	0.00284230787207485	0.0349174753602701
ENSMUSG00000070738	457.737086971596	0.513379182073535	0.172117086610495	2.98273223294399	0.00285687816950546	0.0349645193640964
ENSMUSG00000038467	1178.78350177191	-0.268799567256334	0.0901221004485589	-2.98261542860691	0.0028579685615044	0.0349645193640964
ENSMUSG00000027673	1753.24140106768	-0.692116137149353	0.232029665054809	-2.98287780136159	0.00285551979065186	0.0349645193640964
ENSMUSG00000028128	335.40098514862	-0.446629934397264	0.149745380324612	-2.98259574638682	0.00285815233639276	0.0349645193640964
ENSMUSG00000053768	667.349261651894	-0.622807626054858	0.208794864351512	-2.98286851062747	0.00285560646997488	0.0349645193640964
ENSMUSG00000064215	200.357323334589	-0.5297903541131	0.177639046072726	-2.98239810349017	0.00285999834639916	0.0349645193640964
ENSMUSG00000027533	1331.97465865687	-0.706563291637982	0.236988867608187	-2.98141975515129	0.00286915228570674	0.0349701328813466
ENSMUSG00000061455	153.060125656619	0.337060803841052	0.113071773157161	2.98094559260658	0.00287359841474227	0.0349701328813466
ENSMUSG00000034211	571.240457445671	-0.44416070228106	0.148989854734676	-2.98114729403575	0.00287170633192381	0.0349701328813466
ENSMUSG00000039067	1005.23767466257	-0.411718934185893	0.138107100940226	-2.98115688029748	0.00287161643524057	0.0349701328813466
ENSMUSG00000022876	17.016877151736	-1.18484564396657	0.39748335015347	-2.98086861628065	0.00287432079976182	0.0349701328813466
ENSMUSG00000040105	222.900770955073	0.401263910832881	0.134606621341896	2.98101168302624	0.00287297832084894	0.0349701328813466
ENSMUSG00000031134	503.135688612114	0.30107021807398	0.101027837982272	2.98007187015931	0.00288180761500324	0.0349839865418168
ENSMUSG00000028868	72.6525427551014	0.681098802013494	0.228559069787329	2.97996838474731	0.00288278134553673	0.0349839865418168
ENSMUSG00000058297	2477.28476368787	0.963426625617831	0.323329268989033	2.97970743146829	0.00288523808014738	0.0349839865418168
ENSMUSG00000022180	175.932189832494	0.866283702251385	0.290655845936663	2.98044479187994	0.00287830115365314	0.0349839865418168
ENSMUSG00000092564	46.3080832689107	-0.609909510659826	0.204700687488309	-2.97951862372059	0.00288701679489456	0.0349839865418168
ENSMUSG00000028890	120.386707505829	0.523260591727237	0.175661351076231	2.97880318306421	0.00289376588452794	0.0350097095622146
ENSMUSG00000021754	68.087049989853	0.606530248935899	0.203600784315354	2.97901725170397	0.0028917449655836	0.0350097095622146
ENSMUSG00000019890	613.607019505346	-0.79224088708444	0.266050910080483	-2.97777927857785	0.00290344991503732	0.0350988134697203
ENSMUSG00000030313	248.269186021799	0.409537680130144	0.137550659620341	2.97735889642786	0.00290743442386104	0.0351189305707397
ENSMUSG00000030801	185.125118105608	-0.336072921715245	0.112892174581246	-2.97693726745764	0.00291143576289861	0.0351392187172811
ENSMUSG00000038902	379.031475107673	0.569911237445139	0.191500742751195	2.97602625064274	0.00292009865339881	0.0351596603971289
ENSMUSG00000038366	289.860770251031	0.793925666472825	0.266773699499242	2.97602675212397	0.00292009387833204	0.0351596603971289
ENSMUSG00000053617	163.719759430639	0.825556364230736	0.277359470046288	2.97648522364483	0.00291573132706365	0.0351596603971289
ENSMUSG00000036513	148.159331663861	-0.669484434527604	0.224981287306871	-2.97573386009849	0.00292288398800579	0.035165221906572
ENSMUSG00000043716	4799.1781103149	-0.821591073251649	0.276179976977228	-2.97483938641719	0.00293141987387657	0.0351840125226978
ENSMUSG00000058558	3718.54823273574	-0.745687770194637	0.250649759252113	-2.97501889656553	0.00292970500143032	0.0351840125226978
ENSMUSG00000067722	300.076112410954	-0.39204179041252	0.131770935913257	-2.97517648861959	0.00292820026873254	0.0351840125226978
ENSMUSG00000001663	120.417135792834	-0.741187126025463	0.249178179933187	-2.97452660672054	0.00293441006800876	0.0351919939614204
ENSMUSG00000066979	669.541786402252	-0.537646817635112	0.180801759545771	-2.97368133466093	0.00294250485445835	0.0352053841677685
ENSMUSG00000001300	389.607175651644	0.516291310619254	0.173614695576232	2.97377655103256	0.00294159199319292	0.0352053841677685
ENSMUSG00000024558	224.127124619558	0.764311634594776	0.257022053824645	2.97372004939403	0.00294213365622127	0.0352053841677685
ENSMUSG00000035048	288.22759713829	-0.614433765362911	0.206655384382043	-2.97322892021535	0.0029468457891493	0.035229471578811
ENSMUSG00000063873	344.16853200491	0.637690554238691	0.214552106159867	2.97219433382553	0.00295679465729633	0.0352888528879483
ENSMUSG00000081049	20.9610317094611	-1.60229579603383	0.539271645743058	-2.97122203379716	0.00296617248941556	0.0352888528879483
ENSMUSG00000068747	1343.67486014723	0.451735702974707	0.152066623549408	2.97064334323129	0.00297176683372622	0.0352888528879483
ENSMUSG00000049550	576.828458731517	0.331981991767724	0.111719261191685	2.9715734621456	0.00296277983630201	0.0352888528879483
ENSMUSG00000031865	1086.04215866893	1.03041822292402	0.346814833624433	2.97109040047539	0.00296744417621977	0.0352888528879483
ENSMUSG00000039057	125.970163182762	1.03812809502995	0.349402932154773	2.97114877836828	0.0029668801360951	0.0352888528879483
ENSMUSG00000042185	158.751602871004	0.67703824945198	0.22790853472206	2.97065772581815	0.00297162767713482	0.0352888528879483
ENSMUSG00000087497	145.355535117476	-0.545048644671664	0.183484895519797	-2.97053685605885	0.00297279731959922	0.0352888528879483
ENSMUSG00000021615	166.358690251563	-0.77765425349683	0.261714274848122	-2.97138646315	0.00296458466434507	0.0352888528879483
ENSMUSG00000064302	354.180106221524	0.751212269420986	0.253085991753612	2.96820959633482	0.002995400000057	0.0353630101410786
ENSMUSG00000049643	68.1233131628962	0.888907483167242	0.29944957385877	2.96847135800727	0.00299284993080078	0.0353630101410786
ENSMUSG00000032777	469.798170512507	1.06166258959268	0.357665938556293	2.9683077842918	0.00299444322561265	0.0353630101410786
ENSMUSG00000040712	264.591842565127	1.36008225877023	0.458034814384159	2.96938620396988	0.0029839530960206	0.0353630101410786
ENSMUSG00000020778	181.488371938029	-0.431538932805695	0.145380909888379	-2.96833286527801	0.00299419887327537	0.0353630101410786
ENSMUSG00000062480	42.0319531770799	-0.661987558214674	0.22300504262444	-2.96848694730872	0.00299269812310494	0.0353630101410786
ENSMUSG00000006464	234.784218626747	0.531366864972196	0.178985071913859	2.96877755943764	0.0029898694451897	0.0353630101410786
ENSMUSG00000036452	530.826377483622	0.322732497583824	0.10874964616176	2.96766480604245	0.0030007136770683	0.0353981305552834
ENSMUSG00000039001	3835.60598306806	-0.866731347498231	0.292272675521328	-2.96548880579492	0.00302202343177563	0.0354935175919622
ENSMUSG00000039047	629.337202612143	-0.281296839632946	0.094843752243653	-2.96589741525933	0.00301801138819026	0.0354935175919622
ENSMUSG00000042810	306.8133148102	0.960041535640046	0.32364945981821	2.96630044177825	0.00301405892239224	0.0354935175919622
ENSMUSG00000086784	154.24673294505	-0.500190000415897	0.168670475964363	-2.9654863873247	0.00302204719266163	0.0354935175919622
ENSMUSG00000031807	224.068454548199	-0.495360765173886	0.167029690213445	-2.96570486684654	0.0030199013716401	0.0354935175919622
ENSMUSG00000022214	789.682694589603	-0.28938321546181	0.097586484556137	-2.9654026044492	0.00302287044440299	0.0354935175919622
ENSMUSG00000042312	261.275549257764	-0.83954529070325	0.283140034465311	-2.96512392635916	0.00302561021138179	0.0354981477126073
ENSMUSG00000021178	1581.57253553791	-0.577035674487423	0.194653476637757	-2.9644252157965	0.00303248940377389	0.0355260581455329
ENSMUSG00000046897	339.653817733369	0.608704803265643	0.205337900582846	2.96440550691251	0.00303268365537024	0.0355260581455329
ENSMUSG00000097566	18.1901121289797	0.850061096650568	0.286781089162696	2.96414627314674	0.00303523973098222	0.0355285021874833
ENSMUSG00000031256	711.6235778993	0.334380287698003	0.112852067238338	2.96299656604258	0.00304659967849993	0.0356063985591478
ENSMUSG00000097059	98.2637656186791	-0.593510645574531	0.200299889292134	-2.96311020276655	0.00304547514003224	0.0356063985591478
ENSMUSG00000041164	507.954894744419	0.990008799110096	0.334184886609042	2.96245832406028	0.00305193121795426	0.0356411874874519
ENSMUSG00000027455	897.838869718998	-0.435459729086618	0.147037357369205	-2.96155845614931	0.00306086384063541	0.0356756922323366
ENSMUSG00000029119	79.6617586005419	0.795939855698073	0.26876707990478	2.96144846303373	0.00306195733133831	0.0356756922323366
ENSMUSG00000024525	40.1054545740006	0.827070345227188	0.279264894874372	2.96159796812001	0.00306047112143445	0.0356756922323366
ENSMUSG00000041798	24.341674795795	-0.74254053468164	0.250798881328436	-2.96070114327679	0.00306939620897008	0.0357348550944325
ENSMUSG00000026869	539.720559037906	-0.542257703528894	0.183203662376101	-2.95986279147458	0.00307776083841858	0.0358046966098887
ENSMUSG00000026447	127.729525151281	0.815080313872801	0.275425190264625	2.95935282132213	0.00308285921283474	0.0358277650866883
ENSMUSG00000044791	422.882957457476	0.342110854345994	0.115609587158935	2.95919103902408	0.00308447822318829	0.0358277650866883
ENSMUSG00000035960	559.983428681324	-0.696905690569054	0.235578145830215	-2.95827818880672	0.00309362796325132	0.0359064871348227
ENSMUSG00000046201	234.963253010302	0.381545289674766	0.129035806985714	2.95689466813664	0.00310754254398296	0.0360403497342391
ENSMUSG00000042770	279.80868080638	-0.68484036543754	0.231724860232568	-2.95540307910945	0.00312260791161162	0.0361320112708271
ENSMUSG00000031843	169.135954387445	-0.668952798671939	0.226331024963826	-2.95563897516416	0.00312022088700418	0.0361320112708271
ENSMUSG00000024914	631.843913633289	-0.493446202657859	0.166937718767875	-2.95587004722395	0.00311788428927757	0.0361320112708271
ENSMUSG00000040113	10.4423860582539	-1.1765022533164	0.398168152863438	-2.95478743052538	0.0031288454842553	0.0361765289566112
ENSMUSG00000036188	581.413400051826	-0.431055196687309	0.145924291944988	-2.95396462742346	0.00313719962181942	0.0362454322719366
ENSMUSG00000028163	87.2327659006517	0.551266543378704	0.186689183035871	2.9528574415197	0.00314847326484779	0.0362646685688099
ENSMUSG00000092035	451.759961401512	1.03831060688352	0.35158307519469	2.95324399875776	0.00314453305348227	0.0362646685688099
ENSMUSG00000040136	62.0134001679483	1.13029847740563	0.382841823104266	2.95239028024844	0.00315324108599628	0.0362646685688099
ENSMUSG00000021451	216.653939735597	0.593783675078965	0.201119474501421	2.95239273347828	0.00315321603129266	0.0362646685688099
ENSMUSG00000041720	1184.89952971286	0.516721723265478	0.174993312256236	2.95280840509415	0.00314897341891785	0.0362646685688099
ENSMUSG00000015575	223.316322756448	-0.530572159385357	0.179702571505938	-2.95250176410428	0.00315210269064514	0.0362646685688099
ENSMUSG00000039318	569.878849608912	0.295995195788774	0.100281803438511	2.95163415135694	0.00316097204272379	0.0362730608342128
ENSMUSG00000066043	21.5946027630416	1.10376425203882	0.37395255906511	2.95161572044928	0.00316116070302786	0.0362730608342128
ENSMUSG00000032348	348.076537955024	-0.710360944149546	0.240644487291441	-2.9519103144434	0.00315814644309921	0.0362730608342128
ENSMUSG00000032381	189.465056940576	-0.558839557414031	0.189406370261962	-2.95047920849292	0.0031728139826966	0.0363791966879644
ENSMUSG00000027405	856.896144588412	-0.334639069974521	0.113473012120544	-2.949063074302	0.00318738916783925	0.0363809464971698
ENSMUSG00000039621	374.149314230208	0.747044248981683	0.253243194293079	2.94990849040202	0.00317868062378703	0.0363809464971698
ENSMUSG00000028184	420.681297245193	0.620301830190212	0.210317667965254	2.94935673351366	0.00318436175290801	0.0363809464971698
ENSMUSG00000029632	3194.22642418711	-0.771185494262679	0.26143766038055	-2.94978731503387	0.00317992750592695	0.0363809464971698
ENSMUSG00000038807	466.414340589488	0.387302718275049	0.13132604762099	2.94916907415667	0.00318629608328672	0.0363809464971698
ENSMUSG00000056201	6501.86532863271	-0.43151363648084	0.146303034338349	-2.94945103792512	0.00318339009843746	0.0363809464971698
ENSMUSG00000073616	636.925539277234	-0.673967873948764	0.228657610894566	-2.94749810125293	0.00320356719707941	0.036525640377415
ENSMUSG00000014959	454.525443553745	0.417854333155372	0.141771920194918	2.9473702026528	0.00320489266079995	0.036525640377415
ENSMUSG00000036860	277.220699527146	-0.475986932063316	0.161528651987312	-2.94676471453934	0.00321117435922551	0.036569694452128
ENSMUSG00000018476	54.7401922905321	1.36880364321346	0.464644385995554	2.94591667190951	0.00321999132719073	0.0365875140668406
ENSMUSG00000049354	1180.87628929181	0.264121349648229	0.0896438622650726	2.94634058567485	0.00321558120760044	0.0365875140668406
ENSMUSG00000061477	3989.2330709852	-0.817462449371407	0.27747278893398	-2.94609951668417	0.00321808845508539	0.0365875140668406
ENSMUSG00000020930	36.7134607665942	-0.659574559525517	0.22392535204897	-2.94551087445103	0.00322421813920368	0.0366080581671775
ENSMUSG00000038900	4035.99180190762	-0.80971480072837	0.275096663760451	-2.94338284463331	0.00324646672179146	0.0366681148017267
ENSMUSG00000028409	824.951532608609	-0.683365059571342	0.232083145788016	-2.94448378511521	0.0032349389688145	0.0366681148017267
ENSMUSG00000035325	321.918688034741	0.838294773138306	0.284763448567813	2.94382856140569	0.00324179519873797	0.0366681148017267
ENSMUSG00000035125	62.7439883369996	0.503203263371672	0.170923186614312	2.94403160471814	0.00323966914870885	0.0366681148017267
ENSMUSG00000030411	155.873705401283	1.1161594662537	0.379150480991667	2.94384293891541	0.00324164461119052	0.0366681148017267
ENSMUSG00000025404	341.319585497732	0.830134247986717	0.282022212620622	2.94350661344331	0.00324516889572813	0.0366681148017267
ENSMUSG00000022428	330.312200871312	-0.433995762751487	0.147403669695342	-2.94426701620442	0.00323720576456634	0.0366681148017267
ENSMUSG00000032187	414.479571489084	0.928598462368986	0.315549618951376	2.94279696947463	0.0032526165637489	0.0367101802329155
ENSMUSG00000018412	357.518058221345	0.532447603218702	0.18095730762164	2.94239348615854	0.00325685803626632	0.0367306604909767
ENSMUSG00000040751	21.4377343130301	-0.807219650807539	0.27440914606084	-2.94166452683967	0.00326453373558488	0.0367898124259696
ENSMUSG00000034120	738.8935701888	0.395377003638479	0.134456682616783	2.94055301635954	0.00327626929853634	0.0368945951140979
ENSMUSG00000044950	111.164834569956	0.506780633614185	0.172405469487128	2.93946958366088	0.00328774538581487	0.0369688160581783
ENSMUSG00000020715	29.1560279705781	0.958037128534944	0.325921250465445	2.93947426615104	0.00328769570859961	0.0369688160581783
ENSMUSG00000029121	420.970762791263	1.02366539939696	0.348328776289012	2.93879078927322	0.00329495405195488	0.0370223679111634
ENSMUSG00000092341	1654.97945628647	0.952995307192586	0.324337177843742	2.93828574796232	0.00330032683149649	0.037055227444139
ENSMUSG00000020460	4597.5836940246	-0.814648512898314	0.277296426094152	-2.93782550454404	0.00330522998614075	0.0370553006224002
ENSMUSG00000024743	549.428355795819	0.868632389901049	0.295660678121237	2.93793681128223	0.00330404358366397	0.0370553006224002
ENSMUSG00000048747	49.4417604251285	-0.837060298572435	0.284960787373806	-2.93745783862675	0.00330915164243036	0.0370718061496547
ENSMUSG00000078117	39.2854731969039	0.661726842079152	0.225293499523566	2.93717680926668	0.00331215205946261	0.0370779744230522
ENSMUSG00000020018	298.262990239246	-0.586646260725062	0.199802029211535	-2.93613765105442	0.00332326819160911	0.0371749180192194
ENSMUSG00000025207	90.4233685201842	1.33906141418239	0.456121080716451	2.93575866320203	0.00332733076679625	0.0371928738223495
ENSMUSG00000075602	235.100842365512	-0.708836501346121	0.241472058661569	-2.93548042483697	0.0033303162326301	0.037198772089193
ENSMUSG00000029673	196.581447496264	0.847716360480845	0.28882410227994	2.93506100699035	0.00333482114881343	0.0372009698569455
ENSMUSG00000037772	203.143712551633	-0.630389155892715	0.214783031279999	-2.93500446537099	0.00333542887980675	0.0372009698569455
ENSMUSG00000090125	98.7513935882336	0.668422838597508	0.227825109910933	2.93392962197549	0.0033470009083059	0.0372257345518666
ENSMUSG00000043510	41.9677653592705	-0.528553214621948	0.180135766804491	-2.93419360295953	0.00334415544197388	0.0372257345518666
ENSMUSG00000056427	70.6664710197088	1.1833754831383	0.403303430407929	2.93420634171485	0.00334401818592736	0.0372257345518666
ENSMUSG00000038534	64.963249730627	1.00228827469187	0.341648060715953	2.93368641575629	0.00334962439345248	0.0372257345518666
ENSMUSG00000087334	16.5580236209295	-0.83785163245052	0.285599773194228	-2.93365650497461	0.00334994717275469	0.0372257345518666
ENSMUSG00000022836	44.6601105945262	0.611708074000346	0.208537776437435	2.933320209175	0.00335357822630819	0.0372387428137743
ENSMUSG00000001642	491.893478954785	-0.698894446476651	0.238328288818101	-2.93248631936458	0.00336259736968875	0.0373115184679173
ENSMUSG00000028684	342.86311111804	-0.459977552974045	0.156895108830784	-2.93175202466092	0.00337055759934121	0.0373482155730173
ENSMUSG00000021024	780.955734433223	-0.46934656717485	0.160092234304754	-2.93172600915417	0.00337083993873417	0.0373482155730173
ENSMUSG00000070697	349.330076016421	-0.531070796961922	0.181206722162178	-2.93074556299639	0.0033814961726569	0.0373531697036811
ENSMUSG00000056493	137.09370229067	0.886997686754071	0.302664845447655	2.93062673149952	0.00338278980560872	0.0373531697036811
ENSMUSG00000032637	306.511605057268	1.37210990017656	0.468171507696281	2.9307847180369	0.00338107001859218	0.0373531697036811
ENSMUSG00000001995	121.975410710753	0.529992041872949	0.180854923012084	2.9304816979604	0.00338436929191445	0.0373531697036811
ENSMUSG00000002332	445.70585199947	-0.388416572514356	0.132571234808886	-2.92987066971426	0.00339103106526976	0.0373531697036811
ENSMUSG00000054836	121.070171146203	-0.424805727462858	0.144986003403026	-2.92997749777268	0.00338986550522801	0.0373531697036811
ENSMUSG00000034928	326.35127937983	0.952854856597359	0.325158716230129	2.93042999936985	0.00338493247721567	0.0373531697036811
ENSMUSG00000023009	53.9102289842926	1.37482440712207	0.469197353907859	2.93016232012266	0.00338784984073175	0.0373531697036811
ENSMUSG00000028229	57.1159564698418	-0.461030458309635	0.157417186358171	-2.92871743534188	0.00340363681472385	0.0374647586842513
ENSMUSG00000055296	263.040140708533	0.427929471096417	0.146138982616487	2.92823628189224	0.00340890879790017	0.0374687348341698
ENSMUSG00000024067	279.343310800657	-0.698998129069068	0.238709907206966	-2.9282325867733	0.00340894931395122	0.0374687348341698
ENSMUSG00000001151	96.6031580492372	0.886873871211635	0.302898237701668	2.92795982552114	0.00341194128341155	0.0374744058958156
ENSMUSG00000069072	813.689987760545	0.350171352416143	0.119648246376976	2.92667350353684	0.00342608343754394	0.0375159300699275
ENSMUSG00000029475	54.2238488667404	0.737633960390679	0.252073601965688	2.92626421266867	0.00343059446427351	0.0375159300699275
ENSMUSG00000063428	47.0949513345405	-0.552498708208608	0.188800059470642	-2.92636935474335	0.00342943511808077	0.0375159300699275
ENSMUSG00000031565	249.311075725269	0.883872083991135	0.301995417083292	2.92677316936687	0.00342498578176382	0.0375159300699275
ENSMUSG00000032087	105.976753651152	1.29282536091066	0.441665702225235	2.92715815241493	0.00342074883034184	0.0375159300699275
ENSMUSG00000033697	157.229715349807	0.915345367338017	0.312700226409397	2.92722962771257	0.0034199627305112	0.0375159300699275
ENSMUSG00000024018	125.071571423263	-0.50402092676206	0.172282328134862	-2.92555209938604	0.00343845595730829	0.0375747515623545
ENSMUSG00000026032	897.087391725237	-0.731449444007551	0.250113509049041	-2.92446996081339	0.00345043380328553	0.0376512328658169
ENSMUSG00000039959	240.005747736656	0.508125124512225	0.173762785229984	2.92424597038829	0.00345291782079642	0.0376512328658169
ENSMUSG00000020674	305.050876438822	0.734883739214699	0.25130079323343	2.92431921825283	0.00345210533480181	0.0376512328658169
ENSMUSG00000026825	1406.01762763555	1.16821184421892	0.399625828729322	2.92326411416761	0.00346382566366565	0.0377429815835707
ENSMUSG00000074797	763.543727527343	-0.625663090741394	0.21414140272103	-2.92172873994137	0.00348094564243992	0.0377528078039032
ENSMUSG00000027947	18.2352234092545	0.841658579847159	0.288044236629693	2.92197681055909	0.00347817435968603	0.0377528078039032
ENSMUSG00000030329	472.169397047486	1.14063081162848	0.390248263703904	2.92283378996382	0.00346861618864474	0.0377528078039032
ENSMUSG00000030647	879.325089607282	-0.722464098849025	0.247210543058354	-2.9224647537726	0.00347272923527052	0.0377528078039032
ENSMUSG00000063550	260.90108512534	0.340921204332944	0.116654063063179	2.92249747141945	0.00347236440559907	0.0377528078039032
ENSMUSG00000019302	1005.81965291296	1.09459926845078	0.374632007768148	2.92179858035035	0.00348016522789027	0.0377528078039032
ENSMUSG00000064210	127.174853807017	0.704196441283063	0.241029644017524	2.92161756348885	0.00348218828505113	0.0377528078039032
ENSMUSG00000022820	450.090229208819	-0.750178968210347	0.256799183878731	-2.92126694828052	0.00348610982965686	0.0377682693427749
ENSMUSG00000031627	51.9288664318295	0.643519198463498	0.220336302331152	2.92062266478598	0.00349332646145694	0.0378193819700649
ENSMUSG00000035776	990.725023478145	-0.324436573666067	0.111153840698693	-2.91880668834038	0.00351374047030949	0.0379086713119089
ENSMUSG00000032959	2359.80283228094	-0.388260339483834	0.133031798662699	-2.91855288274546	0.00351660221486092	0.0379086713119089
ENSMUSG00000060371	1943.82727703954	0.364904643912433	0.12499403498594	2.91937646427271	0.00350732376935229	0.0379086713119089
ENSMUSG00000030286	685.018398278906	-0.342049492629147	0.117198125549927	-2.9185577075073	0.00351654779425897	0.0379086713119089
ENSMUSG00000002329	295.590532138927	-0.368648895860075	0.126303719707844	-2.91874931880712	0.00351438714591948	0.0379086713119089
ENSMUSG00000021124	1861.13861077494	-0.624564396291793	0.213989292294944	-2.9186712549661	0.00351526726395113	0.0379086713119089
ENSMUSG00000040740	81.7450366802563	-0.544216922476313	0.186505432826832	-2.91796820193228	0.00352320276194922	0.037945493568391
ENSMUSG00000034707	528.011885784865	0.452299454447987	0.155013529154678	2.91780631609688	0.00352503230638637	0.037945493568391
ENSMUSG00000073987	126.546532154713	-0.724604619164245	0.248423644666349	-2.91681019388248	0.00353630896732137	0.0380398267380305
ENSMUSG00000032898	646.579614225294	0.438810267207168	0.150460424575789	2.91644974713024	0.00354039750649533	0.0380567587079594
ENSMUSG00000058153	446.187330922117	0.634812791573702	0.217706032466985	2.91591732383424	0.00354644464007824	0.0380845572583787
ENSMUSG00000005225	81.1153702053962	0.466043286026088	0.159834909340278	2.91577908699478	0.00354801623616214	0.0380845572583787
ENSMUSG00000104960	337.664343305684	-0.772408418209064	0.264927942684745	-2.91554152567516	0.00355071851905608	0.0380865519389892
ENSMUSG00000054405	1171.96370915284	-0.52404943912609	0.179773480557111	-2.91505419766075	0.00355626778328543	0.0381190601274964
ENSMUSG00000003500	129.104320048049	1.01463702046151	0.348141669487268	2.91443716563958	0.00356330532198595	0.0381674635868772
ENSMUSG00000063524	6057.28746676399	-0.52472363767774	0.180078106555797	-2.91386691982545	0.00356982050437554	0.0382102074495924
ENSMUSG00000026273	135.516372479229	-0.488531239361529	0.167772115501504	-2.9118738707038	0.00359267673792927	0.0382373836675634
ENSMUSG00000049881	95.9339016385865	-0.639182576055481	0.219553192753766	-2.91128800286834	0.00359942072434176	0.0382373836675634
ENSMUSG00000028295	172.868447952686	-0.641876893703771	0.220375301951857	-2.91265349618894	0.00358372021027773	0.0382373836675634
ENSMUSG00000028383	270.351625784437	-0.671522592103675	0.230546622702378	-2.91274096420215	0.00358271662462905	0.0382373836675634
ENSMUSG00000019210	3850.76220795317	-0.646326756104989	0.22193642853082	-2.91221572043652	0.00358874698128823	0.0382373836675634
ENSMUSG00000007891	1609.09760295356	-0.476590798226647	0.163678226464085	-2.91175441304787	0.00359405089405822	0.0382373836675634
ENSMUSG00000021733	129.465284822085	0.441073658673543	0.151450074965703	2.91233701121263	0.00358735361500261	0.0382373836675634
ENSMUSG00000025794	3217.56555743443	-0.537882079871927	0.184721755852533	-2.91185018997616	0.00359294910623683	0.0382373836675634
ENSMUSG00000009035	287.129240845372	0.669396660524569	0.229940944032275	2.91116774936181	0.00360080639859613	0.0382373836675634
ENSMUSG00000000028	14.5689661490585	-0.924887218324787	0.317720874021015	-2.91100552072512	0.00360267651866174	0.0382373836675634
ENSMUSG00000024099	1760.1259513999	-0.693151162135847	0.237946036769168	-2.91306033732461	0.00357905438946816	0.0382373836675634
ENSMUSG00000035984	114.137276094302	-0.720332245059113	0.247398912830983	-2.91162251610712	0.00359556869822173	0.0382373836675634
ENSMUSG00000040054	201.823757386749	0.833702211590783	0.286525910221765	2.90969221926741	0.00361784839319551	0.0383073853259278
ENSMUSG00000032047	1130.82811743063	-0.636240180621856	0.218672412181786	-2.90955852306115	0.00361939616888515	0.0383073853259278
ENSMUSG00000006717	614.992621444102	-0.687893552305935	0.236408260820846	-2.90976952293233	0.00361695373796816	0.0383073853259278
ENSMUSG00000043061	378.451932271644	-0.267861258844152	0.0920491577170218	-2.90998055264789	0.0036145124610024	0.0383073853259278
ENSMUSG00000031376	213.552540255886	0.920647152578003	0.316590741580562	2.90800403063501	0.00363743649330022	0.0383569405364204
ENSMUSG00000037692	115.400235488512	1.26432606725922	0.434798269767092	2.90784521276151	0.0036392842160753	0.0383569405364204
ENSMUSG00000059447	508.72765575977	-0.705338256704485	0.242545879137417	-2.90806118501345	0.00363677175521677	0.0383569405364204
ENSMUSG00000042462	124.053986707453	-0.779399145624913	0.267979755158914	-2.90842547103129	0.00363253749604242	0.0383569405364204
ENSMUSG00000020873	531.722306456388	-0.410299807620255	0.141071301157896	-2.90845695937136	0.0036321717035923	0.0383569405364204
ENSMUSG00000059791	13.4008191248352	0.880280777743035	0.302688819478518	2.90820380897984	0.00363511343876054	0.0383569405364204
ENSMUSG00000040612	491.829385599956	0.470595610991288	0.161869253240173	2.90725756480165	0.00364612846876214	0.0383648123482751
ENSMUSG00000020088	1253.58787486565	-0.360049165941392	0.123850456274381	-2.90712829627152	0.00364763561078083	0.0383648123482751
ENSMUSG00000064043	173.889179019206	0.97803307478281	0.336385953041402	2.90747299624142	0.00364361801143507	0.0383648123482751
ENSMUSG00000037851	246.014223918747	0.437111424762172	0.150379143185729	2.90672905498809	0.00365229394298859	0.038387131129953
ENSMUSG00000008682	4421.36848855427	-0.704115665996594	0.242301417836454	-2.90594942565235	0.00366140622834479	0.0384561993518379
ENSMUSG00000086316	316.366099183859	-0.31742369563094	0.109249746055692	-2.90548680515126	0.00366682309151245	0.0384743705250557
ENSMUSG00000028029	572.448856447257	-0.660791493173784	0.227497911071871	-2.90460466234799	0.00367717237700045	0.0384743705250557
ENSMUSG00000028779	693.537150906001	-0.403383281323977	0.138892464368644	-2.90428485920827	0.00368093085697262	0.0384743705250557
ENSMUSG00000009013	2214.48261454332	-0.508854189595688	0.17518959550856	-2.90459138351527	0.00367732836675528	0.0384743705250557
ENSMUSG00000043866	371.925730485132	-0.388989920134862	0.133911137844023	-2.90483619508893	0.00367445347105743	0.0384743705250557
ENSMUSG00000037361	620.617637021127	-0.784191005554691	0.269937088653566	-2.9050880316825	0.00367149821096166	0.0384743705250557
ENSMUSG00000004070	789.533514743493	-0.496966161865586	0.171111360686474	-2.90434346306305	0.00368024185507179	0.0384743705250557
ENSMUSG00000039210	78.4174447182211	0.491737303639834	0.169403068166872	2.90276503820724	0.00369884030941784	0.0385020275674271
ENSMUSG00000028776	19.5111161853046	0.970204993133656	0.33415620636926	2.90344747348948	0.00369078876824513	0.0385020275674271
ENSMUSG00000035297	866.259389942902	-0.677870143656812	0.233520886187284	-2.90282447418069	0.0036981384347264	0.0385020275674271
ENSMUSG00000060019	38.3418251373758	-1.07062291714145	0.368787090565456	-2.90309217575885	0.00369497866865426	0.0385020275674271
ENSMUSG00000039217	233.680412481	-0.502479251432408	0.17304377288571	-2.90376962460406	0.00368699348853953	0.0385020275674271
ENSMUSG00000003955	399.157329415718	-0.645845018051157	0.222457909749963	-2.90322344023223	0.00369343020973245	0.0385020275674271
ENSMUSG00000026452	185.863853457697	0.744274214243459	0.256505984789759	2.90158615540098	0.00371278668939097	0.0385696960262349
ENSMUSG00000025658	531.889356252671	0.448683018705885	0.154613570970374	2.90196401189038	0.0037083113873738	0.0385696960262349
ENSMUSG00000078974	545.140522034349	-0.799892949372881	0.275675974838165	-2.90156931463635	0.00371298626430289	0.0385696960262349
ENSMUSG00000033808	372.20833489746	-0.467467593848279	0.161167677371548	-2.90050462643699	0.0037256233842458	0.0386744238138273
ENSMUSG00000031533	275.737752687944	-0.652266896612301	0.224953110448705	-2.89956824918424	0.0037367698412601	0.0387271824036864
ENSMUSG00000015127	97.3064637286924	0.559160640526609	0.192851718707148	2.89943301659507	0.00373838212697627	0.0387271824036864
ENSMUSG00000037326	138.566213721976	1.01239306523267	0.349139090636057	2.89968408690159	0.00373538928995258	0.0387271824036864
ENSMUSG00000083716	34.2723926569854	-0.866129181655986	0.298795752744776	-2.89873324402911	0.00374673514302159	0.0387341778617703
ENSMUSG00000059602	33.4428784188056	1.13654081756786	0.392032599349469	2.89909772670389	0.00374238228689037	0.0387341778617703
ENSMUSG00000025184	167.68793396462	-0.511187304873678	0.176348213543802	-2.89873821005115	0.00374667580509678	0.0387341778617703
ENSMUSG00000020802	481.567101739402	0.745922958403163	0.257371151994089	2.898238410264	0.00375265208972268	0.0387688664695923
ENSMUSG00000028661	71.2951332317395	1.23875177366932	0.427470800961638	2.89786289702742	0.00375714793463054	0.038788836282833
ENSMUSG00000053141	675.145415802804	0.321349959234597	0.110944900622912	2.89648246499248	0.00377371731209282	0.0388337641112211
ENSMUSG00000066036	604.063147774562	1.11060569494732	0.383484211222877	2.89609236167964	0.00377841175717647	0.0388337641112211
ENSMUSG00000051262	12.837688507626	-0.930757210353802	0.321391994084123	-2.89601865474651	0.00377929933130391	0.0388337641112211
ENSMUSG00000010406	370.668588028885	-0.728052008666229	0.251398716501933	-2.89600527320366	0.00377946049130021	0.0388337641112211
ENSMUSG00000009927	3975.8833682049	-0.792989843368256	0.273780381089985	-2.89644510030694	0.00377416672349251	0.0388337641112211
ENSMUSG00000020801	124.119475350618	-0.615737735099637	0.212598243624645	-2.89625033867523	0.00377651004650383	0.0388337641112211
ENSMUSG00000021417	396.106652361854	-0.518463163099115	0.178984434176912	-2.89669414819981	0.00377117216714007	0.0388337641112211
ENSMUSG00000031373	21.5866403520499	-0.771530629027744	0.266478811762682	-2.89527945551951	0.00378821120548216	0.0388492371608808
ENSMUSG00000030612	379.257775766983	-0.667662821105993	0.230617728924109	-2.89510621850631	0.00379030253197496	0.0388492371608808
ENSMUSG00000033938	804.010308798159	-0.604784810533764	0.208904570038683	-2.89502910549911	0.00379123378173908	0.0388492371608808
ENSMUSG00000035443	582.152778951368	-0.644485846128614	0.222578849580225	-2.89553947890417	0.00378507415743708	0.0388492371608808
ENSMUSG00000002658	674.088966167247	-0.426442518856515	0.147320167227893	-2.8946649116739	0.00379563475318325	0.0388680189373671
ENSMUSG00000037366	33.3688289431168	0.770174892463306	0.266174500143379	2.89349615402091	0.00380978956509119	0.038910606070514
ENSMUSG00000040759	444.809382587222	-0.536984624205154	0.185584841112652	-2.89347244627161	0.00381007718510088	0.038910606070514
ENSMUSG00000032251	154.863350567893	-0.473844794787778	0.163733537993069	-2.89399960811839	0.00380368636727023	0.038910606070514
ENSMUSG00000068220	68.3150678803944	-0.759648551994869	0.262535089657042	-2.89351245575295	0.00380959180557901	0.038910606070514
ENSMUSG00000039145	548.75234838007	0.329871673772815	0.114051512158966	2.8923042538273	0.00382427404032811	0.0389766919867784
ENSMUSG00000023391	32.4809161788233	0.846117101833385	0.292500011118581	2.89270793049771	0.00381936279673419	0.0389766919867784
ENSMUSG00000038020	183.352593577669	1.15604627504407	0.39967954727256	2.89243290764565	0.00382270817927333	0.0389766919867784
ENSMUSG00000040055	191.898936964705	-0.497701039798656	0.172099568036417	-2.89193660087131	0.00382875200148777	0.0389772487009153
ENSMUSG00000024594	64.7181649485783	0.695404551848701	0.240468238963484	2.89187692664186	0.00382947927441434	0.0389772487009153
ENSMUSG00000033965	233.82485938431	0.533387464881857	0.184465092661251	2.89153604720954	0.00383363611089499	0.0389933350392444
ENSMUSG00000031536	435.886225155276	-0.484855525380825	0.167703158165823	-2.89115321788636	0.00383830939032521	0.0389939947542131
ENSMUSG00000032525	569.888512820477	0.789875124085931	0.27320838478333	2.89110864848584	0.00383885379476561	0.0389939947542131
ENSMUSG00000039740	658.82421117789	0.458052497246346	0.158653320073898	2.8871283439451	0.00388775608682546	0.0390283175950495
ENSMUSG00000028756	2044.84875019291	-0.214692983397413	0.0742869980663283	-2.89004790859527	0.0038518311969788	0.0390283175950495
ENSMUSG00000005672	126.338256434248	0.710948931759231	0.246052519572072	2.88941943368714	0.00385953893318873	0.0390283175950495
ENSMUSG00000107728	6.43877637892464	1.59396586879849	0.552107690193252	2.88705608907667	0.00388864902103301	0.0390283175950495
ENSMUSG00000108366	8.80697550526368	-1.32268912165952	0.458048327262704	-2.88766281401771	0.00388115682460871	0.0390283175950495
ENSMUSG00000034424	514.09523100191	-0.375789450110922	0.130155132815093	-2.88724264639485	0.00388634390399674	0.0390283175950495
ENSMUSG00000025290	10989.0726277039	-1.49057605612285	0.516135924882251	-2.88795254169317	0.00387758372480087	0.0390283175950495
ENSMUSG00000052911	94.3030628495613	0.71540583363679	0.247573165007976	2.88967438621122	0.00385641045919857	0.0390283175950495
ENSMUSG00000025645	68.1448621059691	-0.476691080204778	0.164933939786218	-2.89019398204305	0.00385004172842794	0.0390283175950495
ENSMUSG00000041794	126.851831251665	0.581350970136268	0.201261266517626	2.88853876453846	0.00387036320261316	0.0390283175950495
ENSMUSG00000041961	70.9132950665329	0.510452594803493	0.17673145747002	2.88829505573496	0.00387336348563978	0.0390283175950495
ENSMUSG00000014243	117.008960816934	-0.64900568079238	0.224737329073869	-2.88784103409478	0.00387895855118631	0.0390283175950495
ENSMUSG00000020848	349.92587994048	0.705780468918267	0.244304145192594	2.88894184894765	0.00386540549028939	0.0390283175950495
ENSMUSG00000025173	717.047973059594	-0.515256633562635	0.178292374161376	-2.8899532915315	0.00385299070379216	0.0390283175950495
ENSMUSG00000042472	194.220065709199	-0.299017650166612	0.103448849150294	-2.89048793314451	0.00384644297800603	0.0390283175950495
ENSMUSG00000022358	158.432147038419	0.334091781087117	0.115681891957062	2.88802141316225	0.00387673479921148	0.0390283175950495
ENSMUSG00000024935	651.671569554494	0.232925248950856	0.0806166597984676	2.88929421701597	0.00386107628729534	0.0390283175950495
ENSMUSG00000024781	69.7439177022713	0.431124397382597	0.149295081479533	2.88773342771979	0.00388028569748696	0.0390283175950495
ENSMUSG00000057236	1169.55421838723	-0.515585108077104	0.178638199923892	-2.88619739953025	0.00389927507956135	0.0391090313645865
ENSMUSG00000026842	223.971666101116	0.682235013581554	0.236396478114912	2.88597790890066	0.00390199544773741	0.0391103980804673
ENSMUSG00000037196	153.115977523393	-0.513042214995784	0.177801634232745	-2.885475250043	0.00390823190018924	0.0391469820048737
ENSMUSG00000034614	366.455318091589	-0.326789715961012	0.113268644669982	-2.88508542600773	0.00391307465059477	0.0391695666909734
ENSMUSG00000026791	86.5008134978827	0.837649536115457	0.290384328164193	2.8846237722644	0.00391881678403104	0.0392011183253865
ENSMUSG00000017478	133.664977574155	0.847090410017783	0.293739801372007	2.88381215640908	0.00392893036690097	0.0392181307109264
ENSMUSG00000032194	31.6445004453185	0.863464087425303	0.299407295853972	2.88391131205578	0.00392769351395883	0.0392181307109264
ENSMUSG00000022234	1837.61068454234	-0.669718716309896	0.232246418908457	-2.88365572850393	0.0039308823447952	0.0392181307109264
ENSMUSG00000025224	264.548109302737	0.796104779073833	0.276019626163224	2.88423250962255	0.0039236893704909	0.0392181307109264
ENSMUSG00000036968	101.308237065861	-0.525496939877858	0.182257607347268	-2.8832647784989	0.00393576464696449	0.0392409736046163
ENSMUSG00000008333	301.318485350061	-0.716658070406302	0.248647070795838	-2.88223009469814	0.00394871267801744	0.0392924170820473
ENSMUSG00000040734	6.57686776293949	1.56209187797573	0.541961695277099	2.88229203574442	0.0039479364606686	0.0392924170820473
ENSMUSG00000022132	382.376166031274	-0.733156959248377	0.254346894084935	-2.88250800893819	0.00394523106543405	0.0392924170820473
ENSMUSG00000070808	49.8176071926735	1.15733239131982	0.40170384692917	2.88105877045255	0.00396341730152392	0.0393448989274915
ENSMUSG00000031516	812.066947049379	-0.508324857242671	0.176437237770354	-2.88105200277671	0.00396350240616586	0.0393448989274915
ENSMUSG00000058546	2920.90035853655	-0.751044336063722	0.26069041284792	-2.88098180465831	0.00396438525698213	0.0393448989274915
ENSMUSG00000011752	564.176662541235	0.40021715437266	0.138907680931738	2.88117368088043	0.00396197253716432	0.0393448989274915
ENSMUSG00000019863	153.377314170169	-0.480650038563221	0.166864708274616	-2.88047750499882	0.00397073286280778	0.0393820720043223
ENSMUSG00000002346	79.9692631315151	0.98922039667588	0.343508171388165	2.87975797687228	0.00397980552122528	0.0394462060011426
ENSMUSG00000001999	200.682511432003	-0.670240980495908	0.232828521616301	-2.87868932827937	0.00399331504235039	0.0395283343139132
ENSMUSG00000027692	1050.68970107677	0.44517466021745	0.15463592735566	2.8788566009861	0.00399119768829966	0.0395283343139132
ENSMUSG00000030246	6345.38107533322	-0.529623458986691	0.184002018922334	-2.87835678156467	0.00399752748018256	0.0395441688971001
ENSMUSG00000015647	44.528446152221	1.3290461526886	0.461859865743681	2.87759610926268	0.00400717824591669	0.0395878869138049
ENSMUSG00000107476	65.8465729159369	0.77822507371142	0.270432212625463	2.87770848803884	0.00400575114883153	0.0395878869138049
ENSMUSG00000049517	3756.70926813387	-0.715304952597809	0.248625203389665	-2.87704119632927	0.00401423184962545	0.0396317019204705
ENSMUSG00000048232	184.234470232821	0.885104923821217	0.307695846119774	2.87655792232138	0.00402038401838079	0.0396540406914469
ENSMUSG00000029033	277.44465454161	0.747812053747261	0.259977247579043	2.87645192304722	0.00402173455311338	0.0396540406914469
ENSMUSG00000001416	1508.87416440176	-0.56464159854497	0.196387109027331	-2.87514593672433	0.0040384079301632	0.0397732540903968
ENSMUSG00000115610	11.5007964122054	1.24606691477799	0.433409875874643	2.87503119827015	0.00403987577722382	0.0397732540903968
ENSMUSG00000096942	11.641251289435	-0.970701327468849	0.337648402984577	-2.87488795708354	0.00404170893895146	0.0397732540903968
ENSMUSG00000024112	227.446521919134	1.09477774453164	0.380836061347114	2.8746693279495	0.00404450835091619	0.0397749407999457
ENSMUSG00000006715	67.7854304370989	-0.744497066821344	0.259064517077729	-2.8737901863958	0.00405578299656534	0.0398340529870321
ENSMUSG00000001700	142.099639045871	-0.5166755913709	0.179784427097214	-2.87386176719034	0.00405486393523069	0.0398340529870321
ENSMUSG00000014602	3549.25349921507	0.631518830797039	0.21977659152912	2.87345811673198	0.0040600490774328	0.0398500925985379
ENSMUSG00000068749	841.676103119809	-0.66387276586191	0.231082785416052	-2.87287849965389	0.00406750514664897	0.0398974014222502
ENSMUSG00000026442	728.713676456793	0.895607792563207	0.311814452670217	2.87224592989096	0.0040756565690605	0.0399505651064942
ENSMUSG00000024236	69.7842388696717	0.653682043030753	0.227601328580957	2.87204845027185	0.00407820436666888	0.0399505651064942
ENSMUSG00000045031	82.0200351455782	-0.632522856308488	0.220269059278839	-2.87159194477594	0.00408409953934797	0.0399824363053244
ENSMUSG00000050390	20.8386561863607	1.18784074566115	0.413685252926963	2.87136352397572	0.00408705219804143	0.0399854783564041
ENSMUSG00000026202	2525.51054894079	-0.446507280016203	0.155523886149345	-2.8709884447424	0.00409190482508003	0.040007092718079
ENSMUSG00000042712	855.496556203217	-0.74196038247102	0.258526491102129	-2.86995881663019	0.0041052526373277	0.0400341486249708
ENSMUSG00000035456	7.77209981818958	2.01793121956986	0.703083476271446	2.87011612087834	0.00410321083495224	0.0400341486249708
ENSMUSG00000032875	566.322521295946	0.865500742713708	0.301566242026174	2.87001866289327	0.00410447572676617	0.0400341486249708
ENSMUSG00000017801	290.025155677998	-0.415367554794493	0.144705062254716	-2.87044245945829	0.00409897791306146	0.0400341486249708
ENSMUSG00000054091	589.311612691433	-0.639456927766433	0.22284601502899	-2.8695012907601	0.00411119654544757	0.0400662973054405
ENSMUSG00000020527	37.7917526631255	0.966494179511509	0.336846267309298	2.86924414283047	0.004114540687902	0.0400730844989684
ENSMUSG00000030842	653.74122596713	-0.38300067330458	0.133513857455864	-2.86862113493492	0.00412265298210003	0.0401262719511794
ENSMUSG00000033170	13.8505510281143	1.08581901826446	0.378625055596886	2.86779493911915	0.00413343340712177	0.0402053435840539
ENSMUSG00000031429	179.386323072238	-0.668369255903234	0.23308647921385	-2.86747330071438	0.00413763714417241	0.0402203841856451
ENSMUSG00000043165	22.0636406612886	0.994928143512602	0.347032342481017	2.86696086134112	0.00414434261838494	0.0402338842394202
ENSMUSG00000053395	123.40041263552	0.824894956283831	0.287722913577926	2.86697693286224	0.00414413216642053	0.0402338842394202
ENSMUSG00000070643	40.8088366935002	0.76187317078888	0.265820196020463	2.86612222169241	0.00415533782886957	0.0403147679743211
ENSMUSG00000057388	455.535450645217	-0.587937712310941	0.205150300655969	-2.86588764642805	0.00415841802420631	0.0403188064038197
ENSMUSG00000046856	12.6604525742269	-1.01151737750916	0.353105741367333	-2.86463021980968	0.00417496456874009	0.0404335838041402
ENSMUSG00000001229	207.543490151615	0.723487016880109	0.25256284968689	2.86458209422739	0.00417559904102221	0.0404335838041402
ENSMUSG00000028466	463.247907882602	-0.561355222272547	0.19599389614762	-2.86414645203921	0.00418134638940051	0.0404433385709884
ENSMUSG00000037966	216.325038329214	-0.57020664986877	0.199087502526579	-2.86410067248015	0.00418195076733379	0.0404433385709884
ENSMUSG00000051154	729.481659114936	-0.647421644008835	0.226196708406102	-2.86220630074991	0.00420702970360442	0.0406598943576328
ENSMUSG00000020571	1092.51323246488	-0.473378723626783	0.165407115430049	-2.86190060443303	0.00421108947178366	0.0406731583633987
ENSMUSG00000075585	47.677612551099	0.7039371122811	0.246033531415352	2.86114298417608	0.00422116629050183	0.0406925807686275
ENSMUSG00000030844	604.588172672417	-0.520631775773191	0.181957646546194	-2.86128000474559	0.00421934221350866	0.0406925807686275
ENSMUSG00000084890	107.492747137279	1.11848785634971	0.390895556172447	2.86134707516676	0.00421844960376307	0.0406925807686275
ENSMUSG00000033705	68.7012527994561	0.967407623964279	0.338178332877826	2.86064342363937	0.0042278227154465	0.0407308063642793
ENSMUSG00000081855	9.71689841463774	-1.1618857950281	0.406284987365197	-2.85978028024875	0.00423934616190445	0.0407997485057251
ENSMUSG00000060012	190.326992457654	0.646646509515436	0.226123607052777	2.85970367244544	0.00424037029398782	0.0407997485057251
ENSMUSG00000021279	361.732932589278	0.991342544460499	0.346766651558468	2.8588174208942	0.00425223447988217	0.0408879090552838
ENSMUSG00000021792	821.962732290057	-0.335214970723035	0.117273914751951	-2.85839328747622	0.00425792296789889	0.0409166121391426
ENSMUSG00000114018	10.6112844034765	-1.13814754893266	0.398223500046237	-2.85806224092879	0.00426236776711061	0.04093333512387
ENSMUSG00000024773	171.099395249832	0.954480475590426	0.333985634866867	2.85784888913231	0.00426523456613559	0.0409348923008638
ENSMUSG00000027944	378.608916183001	-0.447137037376474	0.156477598144615	-2.85751470292403	0.00426972852672663	0.0409393131899809
ENSMUSG00000113061	15.719364482581	-1.16848130954203	0.40892987977175	-2.85741240086011	0.00427110508932804	0.0409393131899809
ENSMUSG00000033845	286.737676179309	-0.500918043645005	0.175438374918237	-2.85523645484324	0.00430047980344651	0.0411187083300345
ENSMUSG00000023236	2273.50190367521	-0.562387252952914	0.196960788953011	-2.85532595570118	0.00429926796148985	0.0411187083300345
ENSMUSG00000060802	702.232932649559	-0.765724842310308	0.268278197221224	-2.85421942685446	0.00431427213928608	0.0411187083300345
ENSMUSG00000067578	95.8048517647793	0.372601921820063	0.130536997154413	2.85437791539904	0.00431212017613382	0.0411187083300345
ENSMUSG00000027966	182.290559170774	1.08057297590882	0.37851147121454	2.85479584658706	0.00430645015771718	0.0411187083300345
ENSMUSG00000028636	58.2470676373523	-0.510104495441878	0.178713586422248	-2.85431290174352	0.00431300281612338	0.0411187083300345
ENSMUSG00000030538	85.3385847260352	-0.407018445135771	0.142567522724539	-2.85491700604343	0.00430480766745347	0.0411187083300345
ENSMUSG00000025588	17.5392786770194	-0.926763311357975	0.324595434579477	-2.8551335374098	0.0043018736887344	0.0411187083300345
ENSMUSG00000018565	602.75933988062	-0.464894084902242	0.162858244649689	-2.85459348958499	0.00430919466430672	0.0411187083300345
ENSMUSG00000028478	1238.72257943608	-0.335835086436606	0.117720971583865	-2.85280593523945	0.00433350769019096	0.0412241602080705
ENSMUSG00000031446	384.203761418896	0.282434663935826	0.0989900082671975	2.85316335335045	0.00432863642220067	0.0412241602080705
ENSMUSG00000021711	402.992702968071	-0.488355937666757	0.171182230392345	-2.85284247405504	0.00433300947300833	0.0412241602080705
ENSMUSG00000047675	4172.87336854483	-0.689141415926754	0.241622031322541	-2.85214643778415	0.00434250905933617	0.0412316626191817
ENSMUSG00000004815	173.028967170536	0.789130714607312	0.276694876087103	2.85198889754249	0.00434466180610251	0.0412316626191817
ENSMUSG00000012405	1592.51819709842	-0.680610247306859	0.23864023537507	-2.85203476369836	0.00434403495710011	0.0412316626191817
ENSMUSG00000036315	204.2458433767	-0.65022111729855	0.227995320961859	-2.85190553277769	0.00434580135550821	0.0412316626191817
ENSMUSG00000118012	25.1831245283323	0.956573906127228	0.335433908675683	2.85175076635469	0.00434791764388596	0.0412316626191817
ENSMUSG00000039183	192.585228131451	-0.388583000989035	0.136271454790764	-2.85153630733361	0.00435085171790245	0.04123365106478
ENSMUSG00000027624	1380.36500587645	0.754205457540336	0.264538722904607	2.85102101219526	0.00435790895443656	0.0412462323235244
ENSMUSG00000044600	814.489772751912	-0.509738493783283	0.178815211544566	-2.85064390987923	0.00436308014205237	0.0412462323235244
ENSMUSG00000048915	41.9551563368263	0.64278383845627	0.225449237668022	2.85112447087881	0.00435649120160949	0.0412462323235244
ENSMUSG00000054640	559.773540547242	0.513112732687132	0.17998664281543	2.8508378436355	0.00436042004256459	0.0412462323235244
ENSMUSG00000037211	26.1750171215884	0.846912825400255	0.297141832989892	2.85019721685928	0.00436921282062008	0.0412526737617498
ENSMUSG00000040464	112.030091353142	-0.560667305011579	0.19670878675407	-2.85024026767314	0.00436862143302998	0.0412526737617498
ENSMUSG00000097248	13.3752214442017	-0.837560464941896	0.293890007542171	-2.84991133909755	0.00437314175520376	0.0412640277213273
ENSMUSG00000037434	237.175632216485	0.344433590103212	0.120932817203759	2.84813996785403	0.00439755791574253	0.0413141148694992
ENSMUSG00000044627	1353.15856099308	-0.568444076245981	0.199578530282123	-2.84822257906415	0.0043964164813013	0.0413141148694992
ENSMUSG00000038256	127.986975910175	1.00831653292342	0.353919238631359	2.8490017576402	0.00438566381833562	0.0413141148694992
ENSMUSG00000001985	300.518860725794	1.03138417020105	0.362070633251023	2.84857173016293	0.0043915952455045	0.0413141148694992
ENSMUSG00000062785	99.6107564798038	1.12615534577262	0.395310585914363	2.84878620988051	0.00438863598945823	0.0413141148694992
ENSMUSG00000035754	545.424955112098	-0.313158753468833	0.109922184613983	-2.84891311584246	0.0043868858721719	0.0413141148694992
ENSMUSG00000025203	7835.77606442784	0.200310306695632	0.0703260203476539	2.84830999543847	0.0043952089466023	0.0413141148694992
ENSMUSG00000002028	577.780857910637	0.999285887671497	0.350880855099729	2.84793505586811	0.00440039033264203	0.0413150792087699
ENSMUSG00000007021	558.750161088833	0.606462838044211	0.212991537329527	2.84735649898582	0.00440839642165401	0.0413645876266171
ENSMUSG00000025934	30.4247241164605	-0.613264027973517	0.215595480315742	-2.84451245023961	0.0044479447510854	0.0413882509695499
ENSMUSG00000033061	849.61157783974	-0.500401857614754	0.175990898959711	-2.84333940318873	0.00446435016955659	0.0413882509695499
ENSMUSG00000073478	28.9934496302026	-0.59875905403905	0.210589701748599	-2.84324945174121	0.00446561042836306	0.0413882509695499
ENSMUSG00000068856	65.4921453875532	1.06012748997868	0.372712432862668	2.84435773133789	0.00445010540971163	0.0413882509695499
ENSMUSG00000087260	453.099371186843	-0.575525459348945	0.20234524999191	-2.8442746215785	0.00445126643505344	0.0413882509695499
ENSMUSG00000033326	187.28675827676	0.786754212508697	0.276603702532934	2.84433724243088	0.00445039160981591	0.0413882509695499
ENSMUSG00000028837	698.362661682739	-0.551115750468803	0.193654595912075	-2.84586971909009	0.00442903112159455	0.0413882509695499
ENSMUSG00000028664	34.8467531136435	0.884685188946064	0.310956469006348	2.84504513372257	0.00444051306360019	0.0413882509695499
ENSMUSG00000041697	1712.58706049027	-0.433079111900839	0.152237677277788	-2.84475643378741	0.0044445394379234	0.0413882509695499
ENSMUSG00000108033	6.43107681843852	-1.52385215132803	0.535828730325154	-2.84391647010663	0.00445627287438919	0.0413882509695499
ENSMUSG00000068396	11.2857412558685	-1.09759260592009	0.385956954957188	-2.84382129100857	0.00445760419834769	0.0413882509695499
ENSMUSG00000109059	12.116114446619	-1.10708949303403	0.389308171608096	-2.84373556419591	0.00445880361632473	0.0413882509695499
ENSMUSG00000032382	781.323998818042	-0.450746309297253	0.158385468593845	-2.84588171692141	0.00442886425652238	0.0413882509695499
ENSMUSG00000032599	549.011175773263	-0.297782677888903	0.104609836950356	-2.84660302099714	0.00441884286680986	0.0413882509695499
ENSMUSG00000020363	27.1113537702052	1.11902448387682	0.393540962343647	2.84347651439564	0.00446242980206681	0.0413882509695499
ENSMUSG00000020866	87.2410214516723	1.16023805622304	0.40770899955945	2.84575041874653	0.00443069065318194	0.0413882509695499
ENSMUSG00000043857	201.237660717214	1.03805128791007	0.365092271840145	2.84325735704584	0.00446549965869635	0.0413882509695499
ENSMUSG00000037989	258.435030264725	1.06287803773899	0.37382350508113	2.843261655011	0.00446543943636057	0.0413882509695499
ENSMUSG00000020593	135.926562607237	0.771102331646224	0.271079675465874	2.84455974178447	0.00444728451158397	0.0413882509695499
ENSMUSG00000022235	60.9182470032113	-0.600994799711487	0.211338638187352	-2.8437525899959	0.00445856538227849	0.0413882509695499
ENSMUSG00000028138	647.258700980789	-0.621466827380171	0.218594441509036	-2.84301294712693	0.00446892549880779	0.0413925222821094
ENSMUSG00000028691	1956.02914316108	-0.741157137619161	0.260711354783331	-2.84282645930444	0.00447154105921697	0.0413925222821094
ENSMUSG00000041879	778.166805342476	0.403775133383041	0.142074149054028	2.84200282790004	0.00448310939219533	0.0414376213717537
ENSMUSG00000062997	2231.84556421383	-0.862664196051842	0.303552457613209	-2.84189494901426	0.0044846266142671	0.0414376213717537
ENSMUSG00000085408	27.3998543108672	0.698019219420921	0.245592333434034	2.84218651967166	0.00448052699842006	0.0414376213717537
ENSMUSG00000003458	195.369837321087	0.837332459464597	0.294710053180633	2.84120765622944	0.00449430371421358	0.0415017002529729
ENSMUSG00000001507	61.1727199532827	0.912369061929965	0.321167827351384	2.84078598237599	0.00450025025334763	0.0415312729173271
ENSMUSG00000002015	620.62138327164	-0.558331003519164	0.196590973252228	-2.84006429330211	0.00451044421672612	0.0415484254635659
ENSMUSG00000032383	1016.89419222045	-0.36221026387899	0.127552382891102	-2.83969813553564	0.00451562424402997	0.0415484254635659
ENSMUSG00000062296	2390.97176439296	0.830604860887028	0.292489406456314	2.8397775869913	0.00451449978809715	0.0415484254635659
ENSMUSG00000034714	181.418584636391	0.511253415046653	0.179991939457146	2.84042394669777	0.00450536144802674	0.0415484254635659
ENSMUSG00000020950	178.518437615719	0.733666157454555	0.258361968739269	2.83968325924528	0.004515834812525	0.0415484254635659
ENSMUSG00000021131	275.819444244547	-0.455802215160983	0.160540465806084	-2.83917336898439	0.00452305750408883	0.0415863314445028
ENSMUSG00000024870	895.779422420787	-0.381165066702688	0.134260107840169	-2.83900462195702	0.0045254501413344	0.0415863314445028
ENSMUSG00000031065	536.807462968928	0.601228078177858	0.211809749190101	2.83852882351629	0.00453220258714518	0.0416231105318218
ENSMUSG00000052364	222.663127743593	0.440194224501282	0.155127488909142	2.8376287632626	0.00454500104874725	0.0416308375878079
ENSMUSG00000027799	1226.35231741167	0.438901799630627	0.154648097089012	2.83806789667774	0.00453875268014587	0.0416308375878079
ENSMUSG00000055932	614.987709984291	0.655046892961678	0.230812383789162	2.83800583923624	0.00453963521451001	0.0416308375878079
ENSMUSG00000022681	423.806374094612	-0.424034960006586	0.149439494625891	-2.83750263655616	0.00454679712802421	0.0416308375878079
ENSMUSG00000041915	112.078781619385	0.555153420797219	0.195623633489277	2.8378647860441	0.00454164174539331	0.0416308375878079
ENSMUSG00000021520	1299.35275474289	-0.723325953908475	0.254963418738144	-2.83697934977627	0.00455425574609039	0.0416739182086325
ENSMUSG00000061080	1116.49725824604	0.422224005391039	0.148903928835948	2.83554644052553	0.00457473633883716	0.0418107696185389
ENSMUSG00000022890	1719.43062136052	-0.565087831146073	0.199274146917869	-2.83573077534727	0.00457209697138424	0.0418107696185389
ENSMUSG00000042506	1218.02427463204	0.275734890444366	0.0972577192141128	2.83509517468054	0.00458120353909847	0.0418193700628801
ENSMUSG00000002477	519.128322842043	-0.614216340997874	0.216644912497758	-2.8351293086757	0.00458071406721152	0.0418193700628801
ENSMUSG00000022141	303.489047208261	0.328591298758786	0.115910804000856	2.83486342443419	0.00458452802523283	0.0418244916587697
ENSMUSG00000038365	619.893218901042	-0.374398559707046	0.132101225305821	-2.83417931090566	0.0045943544678071	0.0418888884760606
ENSMUSG00000034832	176.075024679852	0.656283205507183	0.23159231430701	2.83378663696577	0.00460000335485032	0.0418899222476893
ENSMUSG00000048895	972.097054670335	0.394594026804481	0.139239914634231	2.83391459870569	0.00459816184592733	0.0418899222476893
ENSMUSG00000032551	212.7264623868	-0.643527151137991	0.227115014014537	-2.83348572937939	0.00460433637529109	0.0419041677931634
ENSMUSG00000002107	1716.16457151808	0.453796362582712	0.160180522183523	2.83303086041127	0.00461089343193843	0.0419124447438794
ENSMUSG00000026944	796.864422758935	0.949598843476324	0.335240341559395	2.83259120623489	0.00461723919898507	0.0419124447438794
ENSMUSG00000027133	527.017174047337	-0.687223905690207	0.242624147355251	-2.83246293982426	0.00461909202727392	0.0419124447438794
ENSMUSG00000031168	147.854197134755	-0.569718592877504	0.201125883349356	-2.83264681496962	0.00461643613131178	0.0419124447438794
ENSMUSG00000063802	411.485664190106	-0.395594695889542	0.139647626509321	-2.83280644131203	0.00461413160695115	0.0419124447438794
ENSMUSG00000022193	430.452804028272	-0.539254047343704	0.190423447526615	-2.83186789414856	0.00462769636484496	0.0419653591862962
ENSMUSG00000069763	103.841030703919	-0.535437494550235	0.189150040191999	-2.83075538343388	0.00464382217101341	0.0420863763822083
ENSMUSG00000116861	10.9126031115627	-1.51567885634239	0.535641370854718	-2.82965233608419	0.004659861022636	0.0422064611475738
ENSMUSG00000044716	77.2139124364701	0.73391223580757	0.259419863415972	2.82905181640145	0.00466861394461588	0.0422240183236597
ENSMUSG00000030302	1904.6120415004	0.655181664311601	0.231599274263475	2.82894523912128	0.00467016892459904	0.0422240183236597
ENSMUSG00000021007	215.760594600366	-0.418903121641859	0.148063772841344	-2.82920739896808	0.00466634481109053	0.0422240183236597
ENSMUSG00000053007	21.6965456388256	0.776231081355193	0.274467084961047	2.82813905159286	0.00468194653003517	0.042236759586351
ENSMUSG00000032294	8545.09590182035	-0.36098809404158	0.127644015786462	-2.82808474660876	0.00468274083818282	0.042236759586351
ENSMUSG00000032478	66.7116924270579	-0.591805237695433	0.209241056112322	-2.82834185934212	0.00467898117993029	0.042236759586351
ENSMUSG00000061536	166.308199029723	0.545240570200862	0.192782463472378	2.82826850731153	0.00468005349907892	0.042236759586351
ENSMUSG00000006463	104.292927479155	0.452187579754162	0.159909578174205	2.82777044950709	0.00468734039589092	0.0422530654507499
ENSMUSG00000097350	36.1045526657467	-0.598656274390732	0.211801182493842	-2.82650109570629	0.00470595830569501	0.0423956422361274
ENSMUSG00000036352	394.644037781474	-0.360274345445055	0.127498005853117	-2.82572533612883	0.00471736948501825	0.0423965358305207
ENSMUSG00000070733	289.689813620461	0.630591734170614	0.223210241582222	2.82510215347054	0.00472655444179676	0.0423965358305207
ENSMUSG00000020091	185.186668166666	0.819453850133294	0.290094469655604	2.82478273752043	0.00473126851785592	0.0423965358305207
ENSMUSG00000091086	14.4859036186154	-0.956175269793076	0.338328777656674	-2.8261718569012	0.00471079824934975	0.0423965358305207
ENSMUSG00000060373	2163.95685615883	-0.592560187263491	0.209730800922695	-2.8253369779573	0.00472309151461945	0.0423965358305207
ENSMUSG00000035441	66.3677958410613	0.821519842223653	0.290810210758504	2.82493465439514	0.00472902593374395	0.0423965358305207
ENSMUSG00000021690	208.324702273752	0.450715689792313	0.159488797034784	2.82600219057401	0.00471329417197351	0.0423965358305207
ENSMUSG00000024498	394.779701586584	0.460030733740436	0.162797854764335	2.82577884337833	0.00471658160671531	0.0423965358305207
ENSMUSG00000025034	233.362492561431	0.715801904765371	0.253355056416318	2.82529156864015	0.00472376098094317	0.0423965358305207
ENSMUSG00000044786	13.3364855613824	1.05562981126667	0.373820709469559	2.82389333850599	0.00474441707685477	0.0424071302491512
ENSMUSG00000020048	3057.01871258878	-0.569081512376581	0.201496253000764	-2.8242783868265	0.00473872060480357	0.0424071302491512
ENSMUSG00000020022	754.359589983712	-0.517465287738903	0.1832456400737	-2.82388867495447	0.00474448610822235	0.0424071302491512
ENSMUSG00000049106	402.723169794803	0.323088250006287	0.114392463681785	2.82438405125225	0.00473715846974831	0.0424071302491512
ENSMUSG00000024953	1509.99565998611	-0.441428223185721	0.156326654726937	-2.82375532155271	0.00474646043224725	0.0424071302491512
ENSMUSG00000029048	799.166543481754	-0.512613846035754	0.181578851447659	-2.8230922376085	0.00475628856979816	0.0424448275376741
ENSMUSG00000034209	43.5896097114786	0.628530809843002	0.222631769264003	2.8231856213552	0.00475490333555475	0.0424448275376741
ENSMUSG00000062647	2703.86161660078	-0.523861247803201	0.18562800126807	-2.82210250729727	0.00477099248004142	0.0424482522827246
ENSMUSG00000028085	213.829209757612	-0.378714753438182	0.134248734843331	-2.82099309077397	0.00478752339918143	0.0424482522827246
ENSMUSG00000041313	165.644375602763	0.531770856891715	0.188403962797855	2.82250356624542	0.0047650292046184	0.0424482522827246
ENSMUSG00000001632	135.082011927989	0.609807966344575	0.216135380067891	2.82141667945816	0.0047812055862228	0.0424482522827246
ENSMUSG00000003549	161.131748708522	-0.399521213582665	0.141593576904217	-2.8216054874645	0.00477839195212811	0.0424482522827246
ENSMUSG00000020180	668.234969578319	-0.57104409463999	0.202407360867505	-2.82126150053304	0.00478351919912751	0.0424482522827246
ENSMUSG00000036781	131.172281643471	-0.758389124702474	0.268758785168966	-2.821820779647	0.00477518547697489	0.0424482522827246
ENSMUSG00000032459	227.465881258861	-0.719126331494097	0.254856680516221	-2.82168915500854	0.00477714560997531	0.0424482522827246
ENSMUSG00000047036	1292.94704568627	0.37647117489735	0.133427919967639	2.82153221745988	0.00477948365043733	0.0424482522827246
ENSMUSG00000018678	36.5992605250384	1.06774854837015	0.378490425287235	2.82107149093623	0.00478635349359149	0.0424482522827246
ENSMUSG00000022881	43.1818693838575	-0.804516544003252	0.285020779084813	-2.82265926921719	0.00476271590273738	0.0424482522827246
ENSMUSG00000044986	246.444909593755	-0.713028784188228	0.252802202689876	-2.82050067840165	0.00479487721064085	0.0424885635732139
ENSMUSG00000036873	247.789475344601	-0.450154414181878	0.159665835611342	-2.81935338551475	0.00481205084343945	0.0425294875556252
ENSMUSG00000032180	140.545254421415	-0.355285382086742	0.126044442175193	-2.81873104403065	0.00482138983435159	0.0425294875556252
ENSMUSG00000018848	611.784176962809	-0.59695003099239	0.211782635809073	-2.81869204579433	0.00482197559599953	0.0425294875556252
ENSMUSG00000018398	965.779878066311	0.361415427794075	0.128201400253373	2.81912231129914	0.00481551648087048	0.0425294875556252
ENSMUSG00000047246	40.2364178678732	-0.701563699545472	0.248825425488165	-2.81950165731291	0.00480982826063949	0.0425294875556252
ENSMUSG00000039218	1169.25886362858	1.29095727906571	0.457796831601602	2.81993493609228	0.00480333876756834	0.0425294875556252
ENSMUSG00000024410	224.325740296154	-0.319550280173402	0.113355172057564	-2.81901808601313	0.00481708038450568	0.0425294875556252
ENSMUSG00000036299	1140.81803380133	-0.556935265237061	0.197548276982901	-2.81923625831101	0.0048138072281603	0.0425294875556252
ENSMUSG00000064030	189.397771162624	-0.486527031128145	0.17263446881718	-2.81824964887734	0.00482862500000021	0.0425385560972079
ENSMUSG00000024084	316.349070423582	-0.744819174303174	0.264283999609257	-2.81825299830632	0.00482857462557841	0.0425385560972079
ENSMUSG00000026411	469.216625044845	-0.297695448933036	0.105646594624086	-2.81784235442989	0.0048347541338535	0.0425677741802634
ENSMUSG00000002731	180.223354919175	-0.638234763396181	0.226551515613812	-2.81717278150608	0.00484484544136831	0.0425713928606574
ENSMUSG00000029402	68.7903340366155	-0.444600681236229	0.157831748835262	-2.81692805482554	0.00484853853368597	0.0425713928606574
ENSMUSG00000023473	298.464433884384	1.10869711614418	0.393590143717597	2.81688231740802	0.00484922902489417	0.0425713928606574
ENSMUSG00000003233	120.635560719312	0.766493969885118	0.272059054496556	2.81738084881428	0.00484170756593365	0.0425713928606574
ENSMUSG00000096780	634.654042634124	0.721786994843844	0.256203665433643	2.81723914301603	0.00484384443971615	0.0425713928606574
ENSMUSG00000058729	43.3810920472832	-0.734221291031264	0.260686213034302	-2.8164945222272	0.00485508708892827	0.0425734316865176
ENSMUSG00000068243	21.5266122368326	-1.21312600285265	0.430701143611291	-2.81663055890909	0.00485303137962244	0.0425734316865176
ENSMUSG00000026249	1929.81197492252	-0.411928102898241	0.14629103545541	-2.81581234021546	0.00486540772310367	0.0425899050833858
ENSMUSG00000108873	8.78090146950986	-1.4455389569502	0.513335985273874	-2.81597043343645	0.00486301418806535	0.0425899050833858
ENSMUSG00000032267	242.82394793691	0.663007505111138	0.235451097169544	2.81590323035835	0.00486403151402795	0.0425899050833858
ENSMUSG00000031732	272.771509596942	0.318306367144708	0.113069918884329	2.81512864151195	0.00487577121326687	0.0426559522039272
ENSMUSG00000021339	372.968606586961	0.449488164153226	0.159696772401671	2.81463524524258	0.00488326250454545	0.0426721582022491
ENSMUSG00000022205	2526.33404927944	-0.724108620480323	0.257254581045876	-2.81475500858504	0.00488144316786731	0.0426721582022491
ENSMUSG00000045216	128.637752532398	0.76546823917605	0.272269905837793	2.81143168144365	0.0049321563792446	0.0427125457093103
ENSMUSG00000026245	690.289430331448	-0.607975436638191	0.216087299084594	-2.8135639587044	0.00489956382755301	0.0427125457093103
ENSMUSG00000023094	209.77616280416	-0.470154846562637	0.167088445305891	-2.81380825407717	0.0048958421595741	0.0427125457093103
ENSMUSG00000069020	291.649245179109	-0.411890835493595	0.146590106002672	-2.8098133409228	0.00495702399745027	0.0427125457093103
ENSMUSG00000063018	247.516470979015	-0.616505046687154	0.219356441675306	-2.81051717459801	0.00494619490266841	0.0427125457093103
ENSMUSG00000041229	113.206711489183	0.706028886276383	0.251250002245625	2.81006519389464	0.00495314655879791	0.0427125457093103
ENSMUSG00000103713	18.6051853070974	1.03676024794826	0.368977848273559	2.80981704673937	0.00495696692412515	0.0427125457093103
ENSMUSG00000028145	237.649945342618	-0.520110508199462	0.185008735064374	-2.81127541366351	0.00493455267795938	0.0427125457093103
ENSMUSG00000048997	63.9017470552887	1.28770402307815	0.457690604936566	2.81348144180635	0.00490082149246123	0.0427125457093103
ENSMUSG00000028247	155.715714119946	-0.485211796074329	0.172618436299282	-2.81089208358416	0.00494043533897212	0.0427125457093103
ENSMUSG00000078515	192.80642629084	0.431739088238457	0.153606905213717	2.81067499952406	0.00494376956725928	0.0427125457093103
ENSMUSG00000029161	302.94824829474	-0.426730528485781	0.151862562061618	-2.80997846139746	0.00495448155166717	0.0427125457093103
ENSMUSG00000018999	484.24666869031	0.281282905834983	0.100015262810429	2.81239980709878	0.00491733403588922	0.0427125457093103
ENSMUSG00000066129	244.309947088188	0.860449482370439	0.306094098866183	2.8110619759011	0.00493782735491403	0.0427125457093103
ENSMUSG00000037519	189.754253330224	0.58304403697054	0.207238449726739	2.8133970203856	0.00490210848697469	0.0427125457093103
ENSMUSG00000037710	1050.00754980313	-0.511731806024614	0.182114116946304	-2.80995133493961	0.00495489915086613	0.0427125457093103
ENSMUSG00000034902	512.220817477819	0.921956380784141	0.328084931654314	2.81011497887248	0.0049523804117891	0.0427125457093103
ENSMUSG00000001062	172.323723591514	0.811981383429137	0.288833600726768	2.81124281034483	0.00493505276847455	0.0427125457093103
ENSMUSG00000021892	173.885841274271	0.358234555066711	0.127484394135533	2.81002672912153	0.00495373857121661	0.0427125457093103
ENSMUSG00000036411	82.3199667498157	-0.491694979422175	0.174914757571665	-2.81105486036947	0.00493793655907421	0.0427125457093103
ENSMUSG00000034891	473.244526265009	0.817562205915971	0.290573348839592	2.81361731618166	0.0048987507455961	0.0427125457093103
ENSMUSG00000068184	190.203801304493	-0.687721771594738	0.244563634487843	-2.81203611090808	0.00492289762063604	0.0427125457093103
ENSMUSG00000022454	1005.8434681409	0.6868970986936	0.244342820270214	2.81120230147943	0.00493567418317048	0.0427125457093103
ENSMUSG00000023008	45.9148135778627	0.724969495324829	0.258021824122335	2.8097216109173	0.00495843692178779	0.0427125457093103
ENSMUSG00000033478	178.642585325781	0.326118539732667	0.116036495600862	2.81048249556276	0.00494672796832429	0.0427125457093103
ENSMUSG00000026154	224.871174688222	-0.675457510829992	0.240440617892297	-2.80924877315261	0.00496572585738608	0.0427336775524188
ENSMUSG00000036529	360.149832608536	1.01695728584305	0.362010062006713	2.8091961869949	0.00496653708719555	0.0427336775524188
ENSMUSG00000034361	152.551898642296	0.92873521913998	0.330643965888175	2.80886789101145	0.00497160431442406	0.0427529723288683
ENSMUSG00000042751	561.294208220153	0.369773748237061	0.131657179317624	2.8086105911853	0.00497557898808844	0.0427628551872337
ENSMUSG00000026360	1958.75573871408	-0.667258501428922	0.237632339417655	-2.80794484060594	0.00498587659989253	0.0427718922237811
ENSMUSG00000026620	406.527951563065	0.593076555853974	0.211223745960432	2.80781193969106	0.00498793457383374	0.0427718922237811
ENSMUSG00000038871	580.576561194732	-0.347643077860122	0.123808157362882	-2.80791738819907	0.00498630163815791	0.0427718922237811
ENSMUSG00000021750	2106.93937654296	-0.540651668346429	0.192544728362207	-2.80792765891454	0.00498614261558419	0.0427718922237811
ENSMUSG00000074129	136.934027713156	-0.426521843709825	0.15192262190125	-2.8074939622031	0.00499286158089907	0.0427898980899815
ENSMUSG00000027951	661.922871017412	0.922418838988414	0.328596196984846	2.8071500749321	0.00499819500859489	0.0428113647170818
ENSMUSG00000020171	231.030049940948	-0.320562475451034	0.114211662387653	-2.80674029910354	0.00500455704365761	0.0428416124749762
ENSMUSG00000029819	630.948056881905	-0.381782387111904	0.136040880129435	-2.8063798672036	0.00501015903408928	0.0428653233357497
ENSMUSG00000006095	534.81537963776	-0.396713797540097	0.141421342391882	-2.80519043894234	0.00502868590032903	0.0429047312964924
ENSMUSG00000005534	294.923144229385	0.506232499257807	0.180463836190836	2.80517421076253	0.00502893910274051	0.0429047312964924
ENSMUSG00000034863	174.993701460258	0.947233759550751	0.337653738311049	2.80534065545619	0.00502634267356685	0.0429047312964924
ENSMUSG00000041771	180.817004239853	0.587070917933311	0.209228612051142	2.80588258067597	0.00501789738705267	0.0429047312964924
ENSMUSG00000095440	6.50163143369825	1.2474796295816	0.444650953125828	2.80552559442863	0.00502345916720651	0.0429047312964924
ENSMUSG00000055013	513.417460850448	0.456601901368573	0.162788154128189	2.80488407657119	0.00503346790710628	0.0429049404578411
ENSMUSG00000028603	1077.18271583609	-0.734785925555299	0.262002074537732	-2.80450422712008	0.0050394026816447	0.0429049404578411
ENSMUSG00000029755	60.6556577542106	0.948362559271951	0.338187809212433	2.80424821190475	0.00504340623599211	0.0429049404578411
ENSMUSG00000000374	406.371972465286	0.449893467306363	0.160436072646984	2.80419147566823	0.00504429386383536	0.0429049404578411
ENSMUSG00000061613	501.796482998597	-0.324566756913308	0.115747863989977	-2.80408420272373	0.00504597251502855	0.0429049404578411
ENSMUSG00000024640	1290.55178905655	-0.610778210865051	0.217767451738895	-2.80472681288194	0.00503592423082501	0.0429049404578411
ENSMUSG00000033768	652.414113954165	0.847914791034111	0.302414853273209	2.80381331094238	0.00505021378931429	0.0429168925891476
ENSMUSG00000000134	138.31756554531	0.753439126918266	0.26878496105599	2.803129773177	0.00506093007214768	0.0429356371311408
ENSMUSG00000032481	216.03891806884	0.496884112994566	0.177251484311922	2.80327194394697	0.0050586994733538	0.0429356371311408
ENSMUSG00000020528	495.634032600585	-0.537083333171558	0.1915986106245	-2.80316924752731	0.00506031064726447	0.0429356371311408
ENSMUSG00000028760	776.907047907179	0.678746966850731	0.242170480780867	2.80276507963375	0.00506665602481937	0.0429433801064332
ENSMUSG00000021182	237.303611891181	0.781950856654994	0.278998108321716	2.80271024545197	0.00506751746746545	0.0429433801064332
ENSMUSG00000038619	2626.59351534465	-0.449750511926796	0.160491208914671	-2.80233736768671	0.00507337887344314	0.0429689923052949
ENSMUSG00000114515	6.85788896089136	1.348917639837	0.481401884010856	2.80206140573928	0.00507772076871866	0.0429817135540028
ENSMUSG00000020160	33.688218921521	0.701212279742949	0.250289815536502	2.80160132860334	0.00508496694097639	0.0430189908617538
ENSMUSG00000091460	17.0613933372358	-0.983355261004056	0.351069219279158	-2.80102956056118	0.00509398526057124	0.0430593180441068
ENSMUSG00000102411	6.66242067728228	1.44438102236531	0.515702230242225	2.80080429686505	0.00509754224295299	0.0430593180441068
ENSMUSG00000114003	26.4881381060157	-1.03818842514031	0.370686762759007	-2.80071620959192	0.00509893377831514	0.0430593180441068
ENSMUSG00000021252	381.367844619025	-0.428393972425414	0.152966256838781	-2.80057825352241	0.0051011137927376	0.0430593180441068
ENSMUSG00000049858	103.024138075433	-0.457885463963354	0.163558859397824	-2.79951490031878	0.00511794544449282	0.0431773156646593
ENSMUSG00000027679	330.943993830314	-0.650914941299967	0.232563934952501	-2.79886449905877	0.00512826526921825	0.0432257840634599
ENSMUSG00000039105	863.261494329884	-0.573481589006772	0.204903188992655	-2.7987928925173	0.00512940258856782	0.0432257840634599
ENSMUSG00000097881	25.0558939171828	-0.855181031017164	0.305583265180988	-2.79852049656798	0.00513373110875458	0.0432381860495273
ENSMUSG00000038335	319.819434464594	-0.433626425601773	0.154988310524065	-2.79780084146697	0.00514518270695167	0.0433105340765926
ENSMUSG00000060257	58.9825484942453	0.951015828454962	0.340157181679824	2.79581287614887	0.00517693650714911	0.0433607825322091
ENSMUSG00000057036	32.7423335642776	-0.876412441026933	0.313437592744648	-2.79613058967349	0.00517184980444837	0.0433607825322091
ENSMUSG00000028643	134.315751392985	-0.685823287886922	0.245257780002577	-2.79633652347222	0.00516855514647875	0.0433607825322091
ENSMUSG00000028799	87.7058068124363	0.93764701232014	0.33528179455423	2.79659387282503	0.00516444057630476	0.0433607825322091
ENSMUSG00000040731	1239.26218749806	0.367520288308167	0.13141731573326	2.79658952290677	0.00516451009935932	0.0433607825322091
ENSMUSG00000045136	991.354045200915	-0.620770388284608	0.222024482020296	-2.79595467416904	0.00517466571380132	0.0433607825322091
ENSMUSG00000021541	95.7975629973735	0.373357962735237	0.133502176913256	2.79664325607087	0.00516365136236032	0.0433607825322091
ENSMUSG00000058586	42.7530114599634	-0.567424721247124	0.202916828110448	-2.79634137065396	0.00516847762107878	0.0433607825322091
ENSMUSG00000023018	415.98424941135	0.788514934341486	0.282022638095146	2.79592780092875	0.00517509600028647	0.0433607825322091
ENSMUSG00000027998	610.896170710229	-0.706717593544206	0.252799029010445	-2.79557083866413	0.00518081464379747	0.0433692641780281
ENSMUSG00000021241	272.921425581322	-0.322669718984213	0.115448159881394	-2.79493167596355	0.00519106849135932	0.0433892203748603
ENSMUSG00000024181	320.929792823961	-0.426720732848565	0.152662641450891	-2.79518766865982	0.00518695949709531	0.0433892203748603
ENSMUSG00000001576	336.772736355591	0.799805726037174	0.286167548032384	2.79488618306456	0.0051917990154524	0.0433892203748603
ENSMUSG00000028821	580.756533768969	-0.536691691006612	0.192047806497926	-2.79457339707969	0.00519682424220398	0.0434072488442369
ENSMUSG00000029610	158.18125020736	-0.477823722616922	0.171079846018933	-2.79298663013785	0.00522238503981013	0.0434290096579815
ENSMUSG00000019790	422.01659346922	0.394528084887277	0.141224889284888	2.79361582002311	0.00521223603159361	0.0434290096579815
ENSMUSG00000031709	244.779623154881	0.602502355589963	0.215688313889337	2.79339359989197	0.00521581846700416	0.0434290096579815
ENSMUSG00000007656	3981.85080899598	-0.636072483542398	0.22773558273747	-2.79303074160199	0.00522167292804415	0.0434290096579815
ENSMUSG00000001441	584.75601160438	0.481688010121304	0.172451608374174	2.79317783500267	0.00521929896522442	0.0434290096579815
ENSMUSG00000013846	111.578692332716	0.719217428937615	0.257414738505517	2.79400252337222	0.005206007244006	0.0434290096579815
ENSMUSG00000012114	203.082459969521	0.653706626845689	0.233955343300505	2.79415130094307	0.00520361261543028	0.0434290096579815
ENSMUSG00000007041	85.8720371189975	-0.670501428075776	0.239992725418898	-2.79384063373355	0.00520861404714987	0.0434290096579815
ENSMUSG00000087674	61.8933027693856	-0.648146670637531	0.232158114051367	-2.79183294232879	0.00524104073922883	0.0434647405962895
ENSMUSG00000027248	1413.10319662212	-0.338644243720783	0.121297567893302	-2.7918469397397	0.0052408140338745	0.0434647405962895
ENSMUSG00000060671	352.495019589581	0.663560255196881	0.237634170686378	2.79236043065804	0.00523250353557443	0.0434647405962895
ENSMUSG00000028809	427.010887819154	1.07070099121351	0.383427409348225	2.79244771007258	0.00523109216250733	0.0434647405962895
ENSMUSG00000025579	1700.94646295216	1.07662386437073	0.385616995910984	2.79195127752943	0.00523912443364894	0.0434647405962895
ENSMUSG00000044708	705.762377381342	0.321395697087114	0.115133247195743	2.79151074876484	0.00524626151144642	0.0434819336591362
ENSMUSG00000031347	429.351371397657	-0.714810349130667	0.256080469713608	-2.79135050763569	0.00524885978164796	0.0434819336591362
ENSMUSG00000023830	207.42396956323	0.509500961983782	0.182569274035699	2.79072677850576	0.00525898446755857	0.0435419747902073
ENSMUSG00000028318	73.6290689011466	-0.425877550793555	0.152614282028905	-2.79054846723254	0.00526188214702964	0.0435421466896084
ENSMUSG00000061762	4283.95526919858	-0.626577149254806	0.224638036946075	-2.78927450476795	0.00528262690173194	0.0436660612548951
ENSMUSG00000040813	555.203788571214	-0.400960590820057	0.143742845070335	-2.78942990605105	0.00528009245215015	0.0436660612548951
ENSMUSG00000001173	560.840097914913	0.272681510091106	0.0977682231525081	2.78906071214726	0.0052861154551929	0.0436710466235505
ENSMUSG00000030652	267.456487593522	-0.489320134430145	0.175475388767081	-2.78853996488161	0.0052946214389667	0.0437174552530065
ENSMUSG00000023106	476.190746751232	-0.319259820937399	0.1144984841235	-2.78833229436503	0.00529801701495315	0.0437183863716119
ENSMUSG00000041453	5877.10426118294	-0.733550658063859	0.263108445908204	-2.78801638439151	0.0053031861629697	0.0437183863716119
ENSMUSG00000040797	444.844979653308	0.638160578040478	0.228895199494197	2.78800332838198	0.00530339989284965	0.0437183863716119
ENSMUSG00000066189	364.245797286306	0.661804971686355	0.237438909770369	2.7872641949308	0.00531551237247413	0.0437229781290195
ENSMUSG00000039018	210.670527297848	-0.525952603509773	0.188689656242356	-2.78739499548524	0.00531336707292228	0.0437229781290195
ENSMUSG00000032217	134.70275127549	0.5919399468591	0.212363607683679	2.78738882483486	0.00531346826205215	0.0437229781290195
ENSMUSG00000032359	106.981992518056	-0.665868119176542	0.238895555976092	-2.78727712809852	0.00531530021682302	0.0437229781290195
ENSMUSG00000028367	549.776476680289	-0.528127721488203	0.189566448159645	-2.78597677286983	0.00533666955293269	0.0438337652106006
ENSMUSG00000057696	11.3972582319679	-1.21684372719289	0.436823053308532	-2.78566737258123	0.00534176548320215	0.0438337652106006
ENSMUSG00000043843	38.80809962861	1.33256759501473	0.47838333259684	2.78556442964069	0.00534346196323477	0.0438337652106006
ENSMUSG00000049038	282.176213247311	-0.593331753318673	0.2129995844287	-2.78560052081833	0.00534286713212741	0.0438337652106006
ENSMUSG00000020644	493.94511642788	-0.640284887957462	0.229803263182866	-2.7862306178305	0.00533249191727454	0.0438337652106006
ENSMUSG00000024050	111.305483985109	0.973076379916734	0.34939699639365	2.78501644250087	0.00535250087822925	0.0438841282730226
ENSMUSG00000050382	18.4377323192763	0.972952521919277	0.34945354242011	2.78421135805687	0.00536580559629694	0.0439303496495821
ENSMUSG00000021973	246.619715928844	-0.352248895712344	0.126535373103204	-2.78379781932634	0.00537265128519171	0.0439303496495821
ENSMUSG00000020453	125.941233596621	0.632887345060254	0.227335895500585	2.78393055204353	0.00537045317890458	0.0439303496495821
ENSMUSG00000071866	7741.12358591945	-0.786482756675021	0.282470339189594	-2.78430209320893	0.00536430462753844	0.0439303496495821
ENSMUSG00000018707	1736.22290401421	0.843004406733587	0.302822873036357	2.78382011992989	0.00537228192160828	0.0439303496495821
ENSMUSG00000027434	17.6164120856822	0.891861317323951	0.320402988298856	2.78356117107144	0.00537657228933216	0.0439386725696773
ENSMUSG00000102215	13.4791923972438	-0.988362687569543	0.355177633089883	-2.78272783950734	0.005390400265146	0.0439455984643228
ENSMUSG00000019232	244.393746576246	-0.726215017684289	0.260981025867913	-2.7826353094797	0.00539193765102395	0.0439455984643228
ENSMUSG00000078695	205.78530203432	-0.500387767623935	0.17981232790776	-2.78283348781639	0.00538864540304631	0.0439455984643228
ENSMUSG00000015671	1115.42239822795	-0.631147580824836	0.226773863786375	-2.78315838645052	0.00538325193434023	0.0439455984643228
ENSMUSG00000002289	29.7714797176977	-0.754273323299376	0.271026063456155	-2.78302873782985	0.00538540357712717	0.0439455984643228
ENSMUSG00000062960	53.0166596487766	0.704153595858263	0.253098081058997	2.78213723672652	0.00540021993015377	0.0439894126172644
ENSMUSG00000079434	62.6054911109214	-0.59513774949111	0.213955629117906	-2.781594258327	0.00540926201480431	0.0440340221104055
ENSMUSG00000058301	172.681244940241	1.02451626263172	0.36833770708761	2.78145908745649	0.00541151510573864	0.0440340221104055
ENSMUSG00000027170	1022.49024934959	-0.756536962577509	0.272014030906493	-2.78124242362179	0.00541512832685814	0.0440397459575486
ENSMUSG00000041215	129.707645377036	0.729767189634552	0.262540163232642	2.77964019161476	0.00544191582724575	0.0442338324626017
ENSMUSG00000083889	11.9136645242566	1.19299196988127	0.429272495597546	2.77910181089201	0.00545094375738118	0.0442834319742159
ENSMUSG00000025314	393.470387910447	0.349109287516792	0.125658825091457	2.77823135193809	0.00546556880252684	0.0443638880066565
ENSMUSG00000055897	82.3529018880168	0.816633665236889	0.293947298079157	2.77816353670643	0.0054667096882996	0.0443638880066565
ENSMUSG00000014873	352.591936385602	-0.360475294329004	0.129780425725806	-2.77757830052584	0.00547656431259082	0.0443714792452966
ENSMUSG00000063052	323.119253503188	-0.558316595915467	0.201027335054402	-2.77731680502243	0.00548097274119456	0.0443714792452966
ENSMUSG00000028373	69.8023446630134	0.874881091774871	0.315001633980842	2.7773858843795	0.00547980785388891	0.0443714792452966
ENSMUSG00000090061	43.3502795751578	0.816373588392886	0.293966557535255	2.77709680732979	0.00548468405855421	0.0443714792452966
ENSMUSG00000045438	278.611008995538	-0.358533648840764	0.129074247341881	-2.77773185762696	0.00547397705808554	0.0443714792452966
ENSMUSG00000022217	211.877872669414	-0.533848558235588	0.192234868150355	-2.77706413707447	0.0054852353926627	0.0443714792452966
ENSMUSG00000030583	132.089301007126	1.06938088834041	0.385157161900216	2.7764793027981	0.00549511335915051	0.0444039192155595
ENSMUSG00000030536	112.720914404392	0.480694770117737	0.17312683636896	2.77654683814185	0.00549397185444944	0.0444039192155595
ENSMUSG00000029165	90.9997261237937	0.900975505250355	0.324557472363149	2.77601220729945	0.00550301422372092	0.0444203308138753
ENSMUSG00000074922	45.463641543034	0.731424461332965	0.26347047171831	2.7761155038086	0.00550126609315749	0.0444203308138753
ENSMUSG00000019373	740.127273283526	-0.565049259623173	0.203615948851777	-2.77507367575859	0.00551892037721331	0.0445249786295968
ENSMUSG00000029103	2298.20753113964	-0.355579354157369	0.12816404941115	-2.7744079232131	0.00553022863873926	0.0445737206628155
ENSMUSG00000061286	49.1128788771358	0.964037996632079	0.347479810594658	2.77437125046856	0.0055308521575664	0.0445737206628155
ENSMUSG00000105265	203.016840579161	0.26834382194817	0.0967492175844581	2.77360198509013	0.00554394602440198	0.0446263752297203
ENSMUSG00000032846	249.875626599888	0.393125122608475	0.141733867447044	2.77368514448643	0.00554252919927756	0.0446263752297203
ENSMUSG00000096199	116.962114809653	-0.545788753703185	0.196789281709258	-2.77346788891454	0.00554623137146375	0.0446263752297203
ENSMUSG00000026526	760.747385194315	-0.506964805742103	0.182849875571374	-2.77257397172367	0.00556148777735524	0.0447253546813346
ENSMUSG00000040907	3635.44088383907	1.40166102643044	0.505648655474546	2.77200584092327	0.00557120368736976	0.0447796961276375
ENSMUSG00000025781	2913.19219248164	-0.605471716932011	0.21846186245847	-2.77152135442914	0.00557950124779615	0.0448225856610375
ENSMUSG00000031954	1226.41287771265	-0.678573022561025	0.244879885121693	-2.7710443519026	0.0055876815260972	0.0448644880092738
ENSMUSG00000029575	152.262108778301	0.530757811496411	0.19156292695967	2.77067081778382	0.00559409494281118	0.0448747382247014
ENSMUSG00000021840	148.060259415768	0.446778805095754	0.161265642866005	2.77045251025341	0.00559784626158897	0.0448747382247014
ENSMUSG00000015542	123.670240865755	-0.444165634852389	0.160322437015761	-2.77045211587398	0.00559785304051776	0.0448747382247014
ENSMUSG00000025876	177.726990314825	0.950854296964406	0.343247300252983	2.77017268967185	0.00560265791772561	0.0448894799284156
ENSMUSG00000029838	2633.22176588307	-0.701492566429674	0.25326302067441	-2.76981836733085	0.00560875602313867	0.0449145621218009
ENSMUSG00000064037	303.869224595362	-0.32058553114274	0.11575112279837	-2.76961055229828	0.00561233543313911	0.0449194589003492
ENSMUSG00000096014	161.489725706341	0.580098610631138	0.20946833502751	2.76938569524101	0.00561621069652839	0.0449267171733389
ENSMUSG00000103983	14.4247127018748	1.19880089250219	0.433035520062778	2.76836618928719	0.00563381151445713	0.0449316708738478
ENSMUSG00000048058	40.866347645837	0.703579295360389	0.254176444087219	2.76807435042627	0.00563885899261339	0.0449316708738478
ENSMUSG00000027849	475.415387972189	0.626487312045963	0.226334172826818	2.76797491170424	0.0056405797595184	0.0449316708738478
ENSMUSG00000014599	69.5267399154547	0.653500417675204	0.235993370719643	2.76914735224301	0.00562032101670627	0.0449316708738478
ENSMUSG00000003438	244.360828062436	-0.418770406838251	0.151274147981365	-2.76828798857183	0.0056351636294241	0.0449316708738478
ENSMUSG00000025393	8988.72597111675	-0.362458242086819	0.130914938082657	-2.76865457368945	0.00562882778686025	0.0449316708738478
ENSMUSG00000015837	2961.91963607534	-0.240185331667853	0.0867436096603915	-2.76891096195096	0.00562440034216233	0.0449316708738478
ENSMUSG00000024271	1035.21034533834	-0.451606305267167	0.163105160820104	-2.76880451235547	0.00562623818710351	0.0449316708738478
ENSMUSG00000031434	28.5980324968324	0.621532271635295	0.224576733664425	2.76757196301565	0.00564755755492385	0.0449635894759455
ENSMUSG00000035486	88.3222540225786	0.823547964785265	0.297605281499734	2.7672491584663	0.00565315312429077	0.0449844755710519
ENSMUSG00000042401	173.886765772737	0.490096709637609	0.177140151532804	2.76671723150722	0.00566238458146829	0.0450342567737901
ENSMUSG00000032503	13285.9794227447	-0.493665861299393	0.178445549547146	-2.76647897665256	0.00566652384154736	0.0450435075324681
ENSMUSG00000006711	151.167459020774	0.534681715752291	0.193320717578105	2.7657755591367	0.00567876041602313	0.0451170807855696
ENSMUSG00000074923	243.215255981762	0.836442777429716	0.30248733176399	2.76521589367694	0.00568851331566206	0.0451235057822564
ENSMUSG00000091512	385.20690304712	-0.31109784142012	0.112499168210306	-2.76533459197276	0.0056864435818384	0.0451235057822564
ENSMUSG00000022490	1095.97995281853	-0.504635432974823	0.182477393418908	-2.76546822332312	0.00568411427420211	0.0451235057822564
ENSMUSG00000075592	47.6693461856379	1.1358214774038	0.41089638297404	2.76425280062774	0.00570533184020652	0.0452332097441203
ENSMUSG00000049532	433.413760934154	0.456772341053158	0.165282632275452	2.76358341324044	0.00571704777738817	0.0452786593986237
ENSMUSG00000046318	13.3508885537188	0.965572225635897	0.349390563911812	2.76358987725728	0.00571693453740854	0.0452786593986237
ENSMUSG00000030298	694.637790741759	-0.525309254990707	0.190132382634011	-2.76286052756139	0.00572972443162028	0.0453470625121182
ENSMUSG00000025475	115.424628100707	0.625898395387026	0.226605471398208	2.76206214936068	0.00574375438990933	0.0453470625121182
ENSMUSG00000056724	72.9869361286937	1.19770049975135	0.433643785351929	2.76194549583905	0.00574580694269719	0.0453470625121182
ENSMUSG00000032500	823.042981416876	0.347324873178274	0.125755904145054	2.76189714939864	0.00574665780629287	0.0453470625121182
ENSMUSG00000037935	420.458729629703	-0.290707123877475	0.105238945398958	-2.7623530697254	0.00573863844149438	0.0453470625121182
ENSMUSG00000022556	167.933396991308	0.766599968974116	0.277545040808076	2.7620741006294	0.0057435441411907	0.0453470625121182
ENSMUSG00000033075	93.0678352994195	0.372096254447995	0.134711796535852	2.76216533382039	0.00574193938032738	0.0453470625121182
ENSMUSG00000075271	39.4219377546012	-0.853298288365225	0.30901002034082	-2.76139358660307	0.00575552691733494	0.0453933819144681
ENSMUSG00000039345	237.229143481409	-0.570942028444984	0.206784166571827	-2.7610529273607	0.0057615338511052	0.0454170910606652
ENSMUSG00000027076	271.900464640719	-0.670145930540542	0.24274655027384	-2.76068158243467	0.00576808831308663	0.0454407702807983
ENSMUSG00000021143	550.220435045256	0.562584700129897	0.203794968516765	2.76054263863545	0.00577054248296626	0.0454407702807983
ENSMUSG00000071655	567.032671009698	-0.380050299913651	0.137694975979013	-2.76008835624893	0.0057785730639981	0.0454803449420755
ENSMUSG00000030123	285.581383593026	0.651212707061161	0.235961544706107	2.75982558035995	0.00578322288613478	0.0454932839821465
ENSMUSG00000029918	491.951374023696	-0.736377646432953	0.266860357296313	-2.75941190326484	0.00579054974285859	0.0455272573289168
ENSMUSG00000060703	177.301964912195	-0.685735979087449	0.248577838583183	-2.75863682376487	0.00580430012613438	0.0455508525891333
ENSMUSG00000067121	8.22355679848389	-1.09105572640756	0.395495197293021	-2.75870790309294	0.00580303791052813	0.0455508525891333
ENSMUSG00000030934	1029.29233994493	-0.724849782102818	0.262777571675667	-2.75841571059749	0.00580822820205167	0.0455508525891333
ENSMUSG00000033763	444.640474247252	0.849147757142208	0.307951181996222	2.75741028703902	0.00582611979713217	0.0455508525891333
ENSMUSG00000022010	4871.47161720107	-0.392830494955461	0.142465120194447	-2.75738015325644	0.0058266567963371	0.0455508525891333
ENSMUSG00000018160	229.545789749227	0.333140402525939	0.120807190125153	2.757620653049	0.00582237221152692	0.0455508525891333
ENSMUSG00000021486	789.053738983734	-0.299393236689861	0.10856224613908	-2.75780252654597	0.00581913396034942	0.0455508525891333
ENSMUSG00000068706	27.4823700184024	-0.793315377884198	0.287623513467721	-2.75817289177656	0.00581254463998633	0.0455508525891333
ENSMUSG00000068039	2614.20877638398	-0.589913193639456	0.213865559010093	-2.75833657541659	0.00580963462099414	0.0455508525891333
ENSMUSG00000075010	15.2012570628555	-1.05955591890232	0.384206004612935	-2.75778073788763	0.005819521821012	0.0455508525891333
ENSMUSG00000063586	6.01957688190416	-1.45028636861194	0.525859358921322	-2.75793583209561	0.00581676149106218	0.0455508525891333
ENSMUSG00000026377	344.137294832815	-0.624030735448797	0.226358872719926	-2.75682030021818	0.00583664177890493	0.0455652810375501
ENSMUSG00000029767	866.678454315227	-0.535233133129422	0.194152241154559	-2.75677030533652	0.0058375341877641	0.0455652810375501
ENSMUSG00000051495	143.601126886006	0.546057574624231	0.198071736304718	2.75686771273699	0.00583579557885903	0.0455652810375501
ENSMUSG00000036098	187.008839373483	0.649604804669424	0.235735083186785	2.75565603510407	0.00585745586482358	0.0456972136670644
ENSMUSG00000022935	83.3754457639786	0.49374573523337	0.179188629452635	2.75545237854438	0.00586110359173471	0.045702113787174
ENSMUSG00000028328	466.34161870717	0.31381146579237	0.113942457468108	2.75412232424603	0.0058849768159106	0.0457207208551007
ENSMUSG00000004568	215.22879086511	0.595516675157424	0.216221462702234	2.75419779199963	0.00588361989879959	0.0457207208551007
ENSMUSG00000031451	305.918125688805	0.683518246066337	0.248123143794187	2.75475409352907	0.005873626244325	0.0457207208551007
ENSMUSG00000018451	3082.68736063297	-0.246982144866245	0.0896533960076809	-2.7548554306307	0.00587180742674101	0.0457207208551007
ENSMUSG00000021576	812.259305234513	-0.530104270946789	0.192483265570779	-2.75402783392544	0.00588667615818832	0.0457207208551007
ENSMUSG00000022623	456.530141441229	0.865708204243554	0.314256116164329	2.75478553865555	0.00587306180687737	0.0457207208551007
ENSMUSG00000050908	201.674669224553	0.392555784223828	0.142541607559719	2.75397332010138	0.00588765675233508	0.0457207208551007
ENSMUSG00000041360	302.439760122817	-0.446526874117838	0.162108275240186	-2.75449771738208	0.00587822999997547	0.0457207208551007
ENSMUSG00000079641	1438.72401993164	-0.787505239959494	0.286045541206769	-2.75307643893755	0.00590381099321498	0.0457612749871881
ENSMUSG00000028830	255.98416622967	0.75001193550979	0.272441106208013	2.75293235278947	0.00590640993257271	0.0457612749871881
ENSMUSG00000060152	432.867921286453	-0.453628385334244	0.164783586378226	-2.75287360412848	0.00590746990151177	0.0457612749871881
ENSMUSG00000052353	29.7842058413179	0.68944143483698	0.250412003089481	2.75322838494535	0.00590107139904059	0.0457612749871881
ENSMUSG00000004945	597.652143894671	-0.571160209149781	0.207480018869868	-2.75284440526301	0.00590799678394223	0.0457612749871881
ENSMUSG00000053332	2334.47171227837	-0.670525920371697	0.243590848826009	-2.75267286765209	0.00591109297030411	0.0457618373941446
ENSMUSG00000026479	37.5970956916949	0.644625307838822	0.234251350362424	2.75185311351027	0.00592590941237786	0.0458530874009912
ENSMUSG00000053693	145.475809865946	0.991902418414861	0.360553551809805	2.75105435360708	0.00594037858560583	0.0459415584533185
ENSMUSG00000060568	141.244894698013	0.510267415056212	0.185514450109784	2.75055347308119	0.00594946804317043	0.0459506752326341
ENSMUSG00000031328	385.922236610359	0.961919904483132	0.349727054808159	2.75048753380201	0.00595066557356874	0.0459506752326341
ENSMUSG00000021665	980.433501955034	-0.509377619237105	0.185190436465311	-2.75056114645812	0.00594932870024762	0.0459506752326341
ENSMUSG00000001134	91.0045403958605	-0.712001730033567	0.258896587157582	-2.75013949720471	0.00595698990358421	0.0459760541513244
ENSMUSG00000025268	485.286062150653	-0.454132670688416	0.165161414018171	-2.74962934525647	0.00596627105090175	0.045977646034375
ENSMUSG00000039782	209.861250415273	0.411455085591477	0.149626581296258	2.74987961381543	0.00596171631115787	0.045977646034375
ENSMUSG00000020526	231.777944822736	-0.542636636056968	0.197361138859945	-2.74946040133079	0.00596934750297634	0.045977646034375
ENSMUSG00000058881	113.831569236734	0.520507205073451	0.189309811604542	2.74949935590641	0.00596863801725972	0.045977646034375
ENSMUSG00000046574	127.13938236818	1.16611805086315	0.424169289530686	2.74918076259925	0.0059744428377107	0.0459912140161577
ENSMUSG00000021244	424.486035984077	0.506406513667149	0.184212781621704	2.74903027471294	0.00597718651931167	0.0459912140161577
ENSMUSG00000028394	310.542088121965	-0.493456900524029	0.179517461038643	-2.74879612082865	0.00598145784951731	0.0460006933701446
ENSMUSG00000033047	726.647235798996	-0.477137116675364	0.173601008787356	-2.74846972381255	0.00598741642647335	0.0460231323589
ENSMUSG00000036698	301.37933126862	0.795293531225146	0.289425889513386	2.74783134488168	0.0059990858858751	0.0460894237983348
ENSMUSG00000030347	360.686362080908	-0.596397416112113	0.217081126579486	-2.74734807907742	0.00600793352731963	0.0461339796732535
ENSMUSG00000053046	394.422625834689	0.653049806139514	0.237798038282856	2.7462371466779	0.00602831709552431	0.046231239601524
ENSMUSG00000022040	258.376805209037	-0.418159812155832	0.15227082437765	-2.74615845724159	0.00602976326220075	0.046231239601524
ENSMUSG00000000301	22.1005209911621	-0.785247503777195	0.285926925234203	-2.74632234489283	0.00602675166182395	0.046231239601524
ENSMUSG00000078348	385.786267900202	-0.556170332007439	0.202569813678194	-2.74557359711542	0.00604052171055171	0.0462902765008609
ENSMUSG00000005510	762.039524307822	-0.320595222535362	0.116788923490243	-2.74508243551149	0.00604956993875927	0.0463361543639279
ENSMUSG00000001998	47.6485415976382	0.664578516760687	0.242140388977818	2.7446000213602	0.00605846890401171	0.0463612763093758
ENSMUSG00000028730	17.8998168442424	-0.79331368700254	0.289071609419822	-2.74435005428154	0.00606308461663949	0.0463612763093758
ENSMUSG00000003423	163.049560068498	-0.349778996418184	0.127459293353053	-2.7442408255734	0.0060651025498886	0.0463612763093758
ENSMUSG00000014303	32.7823688448502	0.889365960394054	0.324046658735955	2.74456142786136	0.00605918133716541	0.0463612763093758
ENSMUSG00000070498	577.51492124488	0.371852497469172	0.135515332691959	2.74398837447003	0.00606976874400769	0.0463735234429866
ENSMUSG00000037355	83.9595132919353	0.542111022868416	0.197600255083723	2.7434732948028	0.00607929927901525	0.0463994929843146
ENSMUSG00000029922	686.448337433605	0.245486859243967	0.089480289407702	2.74347413121841	0.00607928379187118	0.0463994929843146
ENSMUSG00000023977	287.119644037374	0.622500704372177	0.226973540160192	2.7426135395907	0.00609523738692621	0.0464976904491573
ENSMUSG00000029512	233.190654722481	0.625574219619164	0.22813173572675	2.74216218811599	0.00610361957899655	0.0465381774952709
ENSMUSG00000034064	619.348103418696	-0.455321360504791	0.16608286636846	-2.74153120343339	0.00611535519934919	0.0466041797291792
ENSMUSG00000026817	654.366269879775	-0.30349146919889	0.110816544496633	-2.73868374598263	0.0061685679537565	0.046647221425629
ENSMUSG00000026890	169.504739909749	0.646050559224851	0.235923133967055	2.73839427427692	0.00617400082773767	0.046647221425629
ENSMUSG00000027714	462.564072607499	-0.667125425543945	0.243580555367623	-2.73882873999154	0.00616584829015289	0.046647221425629
ENSMUSG00000028358	29.4667129570827	0.873553748394768	0.318879281794005	2.73944968603849	0.00615421336766281	0.046647221425629
ENSMUSG00000034926	248.315118720336	0.581060177167225	0.21205054532176	2.7401965709899	0.00614024487080088	0.046647221425629
ENSMUSG00000029209	221.688180446461	-0.788392443558726	0.287908717325026	-2.73834168997632	0.00617498820473745	0.046647221425629
ENSMUSG00000002578	57.3165851649551	0.806261565028797	0.294308727919378	2.73950953044675	0.00615309308348347	0.046647221425629
ENSMUSG00000089665	52.1599124552642	-0.664947234379407	0.242768208268359	-2.73902105684433	0.00616224265426906	0.046647221425629
ENSMUSG00000045107	61.7426940477522	-0.494220324268796	0.180355988908217	-2.74024903337312	0.00613926477548606	0.046647221425629
ENSMUSG00000041625	102.720325328907	-0.475575976327143	0.17367802497526	-2.73826223205203	0.00617648045833899	0.046647221425629
ENSMUSG00000032289	39.1366299066363	0.694896683285514	0.253656936825538	2.73951381729195	0.00615301284101562	0.046647221425629
ENSMUSG00000010066	478.212445478738	0.698382509988578	0.254973024465058	2.73904469484098	0.00616179961038605	0.046647221425629
ENSMUSG00000025576	593.9544219134	0.81881933109133	0.298909232592284	2.73935777757728	0.00615593424689481	0.046647221425629
[truncated: 31,111 more rows]
